# Supplementary material for: MRAS: Master Regulator Analysis of Alternative Splicing
Source: Adv Sci (Weinh). 2025 May 5;12(21):2414493. doi: 10.1002/advs.202414493 (PMC12140307; doi:10.1002/advs.202414493)
Supplement: Supplementary file 2 — Supplemental Tables [file ADVS-12-2414493-s001.xlsx]

## Sheet: Table S1
Table S1. MRAS results on comparing 50 paired normal vs tumor HCC samples, including MRAS scores, and the targets of SF3B4, related with Figure 4a, d, f, g and Extended Data Figure 5a.
MRAS Score
RBP	DS	NT	#(DS ∩ NT)	D	NES1	NES2	odds	MRAS_Score	logFC	Direction
SF3B4	883	681	618	0.717445	1.79443	1.37911	173.625	23.3948	2.41	Up
PKM	883	671	569	1	1.76103	1.32431	92.1567	22.3882	3.61	Up
IGF2BP2	883	398	384	0.676851	1.76934	1.29099	200	21.8647	3.39	Up
BOP1	883	686	607	0.795392	1.78193	1.33884	124.083	21.1375	2.69	Up
RRP9	883	692	623	0.658785	1.79009	1.32715	164.582	20.0784	2.17	Up
RBM42	883	700	633	0.577048	1.79996	1.34548	167.804	18.1032	1.87	Up
NELFE	883	681	600	0.679388	1.76419	1.35317	118.965	17.6899	2.33	Up
XPO5	883	645	581	0.597595	1.77625	1.35535	146.026	17.3851	2.1	Up
SNRPA	883	561	526	0.505718	1.79715	1.37908	184.528	17.0261	1.92	Up
RALY	883	709	621	0.633156	1.77776	1.34585	125.002	16.937	2.1	Up
DS: differentially spliced events
NT: network targets
#(DS ∩ NT): The overlap of DS and NT
D, NES1, NES2, odds: four enrichment scores used in MRAS
MRAS_Score: final MRAS score by integrating the four enrichment scores
logFC: fold change of expression of RBP list in column 1
Direction: direction of each RBP (Upregulation or Downregulation)
the targets of SF3B4
Event_ID	P	Regultor	if_DS
ID	score	RBP	if_DS
ARL16_ES_chr17_-_79649521_79649705_79649064_79649179_79650043_79650156	0.996436	SF3B4	YES
ARL16_ES_chr17_-_79649473_79649705_79649064_79649179_79650043_79650156	0.99628	SF3B4	YES
ARL16_A3SS_chr17_-_79649064_79649705_79649064_79649179_79650043_79650156	0.994675	SF3B4	YES
ARL16_IR_chr17_-_79649064_79650156_79649064_79649179_79650043_79650156	0.993978	SF3B4	YES
HPN_IR_chr19_+_35532626_35533426_35532626_35532776_35533357_35533426	0.791167	SF3B4	YES
DVL3_IR_chr3_+_183882584_183882994_183882584_183882719_183882901_183882994	0.650749	SF3B4	YES
AFMID_ES_chr17_+_76201684_76201819_76200909_76200981_76202027_76202131	0.999969	SF3B4	YES
ZGPAT_A3SS_chr20_+_62365997_62366176_62366057_62366176_62364939_62365091	0.999969	SF3B4	YES
AFMID_ES_chr17_+_76201684_76201834_76200909_76200981_76202027_76202131	0.999951	SF3B4	YES
CCDC50_ES_chr3_+_191092851_191093378_191087708_191087825_191097948_191098063	0.999942	SF3B4	YES
AFMID_ES_chr17_+_76201174_76201271_76200909_76200981_76202027_76202131	0.999941	SF3B4	YES
GOLGA2_ES_chr9_-_131029473_131029538_131028566_131028604_131029737_131029796	0.999874	SF3B4	YES
UGP2_ES_chr2_+_64069193_64069338_64068088_64068366_64083440_64083567	0.999833	SF3B4	YES
TACC3_A3SS_chr4_+_1740075_1741505_1741429_1741505_1739325_1739429	0.999791	SF3B4	YES
SNRNP70_ES_chr19_+_49605371_49605442_49604647_49604728_49607891_49607992	0.999784	SF3B4	YES
GOLGA2_ES_chr9_-_131029473_131029553_131028566_131028604_131029737_131029796	0.999702	SF3B4	YES
CEACAM1_ES_chr19_-_43015728_43015780_43015041_43015072_43016502_43016563	0.999699	SF3B4	YES
SNRNP70_ES_chr19_+_49605371_49605430_49604647_49604728_49607891_49607992	0.999682	SF3B4	YES
AFMID_ES_chr17_+_76201684_76201819_76198784_76198832_76202027_76202131	0.999572	SF3B4	YES
PCYT2_ES_chr17_-_79865080_79865133_79864636_79864774_79865430_79865474	0.999562	SF3B4	YES
ERBB3_IR_chr12_+_56490829_56491724_56490829_56491014_56491569_56491724	0.999516	SF3B4	YES
ECHDC2_ES_chr1_-_53372191_53372283_53370706_53370762_53373540_53373626	0.999503	SF3B4	YES
KHK_ES_chr2_+_27317668_27317802_27317345_27317479_27319597_27319669	0.99938	SF3B4	YES
MTSS2_ES_chr16_-_70713218_70713226_70712155_70712312_70713533_70713607	0.999379	SF3B4	YES
CRAT_ES_chr9_-_131871178_131871556_131870093_131870356_131872762_131873026	0.998627	SF3B4	YES
AKAP8L_ES_chr19_-_15509441_15509577_15508525_15508666_15510113_15510221	0.998619	SF3B4	YES
SNRNP70_ES_chr19_+_49605371_49606844_49604647_49604728_49607891_49607992	0.998571	SF3B4	YES
SIPA1L1_A3SS_chr14_+_72171438_72172057_72171939_72172057_72169098_72169222	0.998501	SF3B4	YES
CRAT_A5SS_chr9_-_131871178_131871556_131871458_131871556_131870093_131870356	0.998386	SF3B4	YES
AKAP8L_A3SS_chr19_-_15508525_15509577_15508525_15508666_15510113_15510221	0.998185	SF3B4	YES
KIF22_IR_chr16_+_29815319_29816347_29815319_29815386_29816135_29816347	0.998169	SF3B4	YES
POFUT2_ES_chr21_-_46697148_46697688_46696932_46697057_46698018_46698084	0.997963	SF3B4	YES
KIF22_A3SS_chr16_+_29815897_29816347_29816135_29816347_29815319_29815386	0.997903	SF3B4	YES
TRIP10_ES_chr19_+_6746040_6746207_6744811_6745005_6746463_6746572	0.997833	SF3B4	YES
BAIAP2_ES_chr17_+_79084714_79084755_79082275_79082309_79089570_79090025	0.997626	SF3B4	YES
AKAP8L_A5SS_chr19_-_15509441_15510221_15510113_15510221_15508525_15508666	0.997614	SF3B4	YES
AKAP8L_IR_chr19_-_15508525_15510221_15508525_15508666_15510113_15510221	0.997564	SF3B4	YES
EXOC7_ES_chr17_-_74086410_74086478_74085256_74085401_74090495_74090662	0.997027	SF3B4	YES
HNRNPH1_ES_chr5_-_179046270_179046361_179045146_179045324_179047893_179047960	0.997021	SF3B4	YES
SRSF4_ES_chr1_-_29492402_29492576_29485886_29487029_29508158_29508392	0.996951	SF3B4	YES
AKAP8L_ES_chr19_-_15509441_15509542_15508525_15508666_15510113_15510221	0.996901	SF3B4	YES
PAM16_ES_chr16_-_4393484_4393595_4393208_4393292_4401233_4401322	0.996883	SF3B4	YES
AFMID_ES_chr17_+_76201684_76201834_76198784_76198832_76202027_76202131	0.996836	SF3B4	YES
AKAP8L_ES_chr19_-_15509441_15509514_15508525_15508666_15510113_15510221	0.996676	SF3B4	YES
JMJD6_ES_chr17_-_74717345_74717438_74716442_74716580_74717880_74718015	0.996636	SF3B4	YES
AKAP8L_IR_chr19_-_15508525_15511169_15508525_15510221_15511106_15511169	0.99659	SF3B4	YES
RELA_A3SS_chr11_-_65429650_65429818_65429650_65429676_65430297_65430389	0.996521	SF3B4	YES
DDIT3_IR_chr12_-_57911052_57911536_57911052_57911221_57911489_57911536	0.996456	SF3B4	YES
ZBTB7B_ES_chr1_+_154986491_154986569_154975321_154975419_154987131_154987195	0.9963	SF3B4	YES
AKAP8L_A3SS_chr19_-_15508525_15510795_15508525_15510221_15511106_15511169	0.996148	SF3B4	YES
CRAT_A5SS_chr9_-_131871382_131871556_131871458_131871556_131870093_131870356	0.996055	SF3B4	YES
DDIT3_A3SS_chr12_-_57911052_57911378_57911052_57911221_57911489_57911536	0.996012	SF3B4	YES
AFMID_ES_chr17_+_76201521_76201599_76200909_76200981_76202027_76202131	0.995863	SF3B4	YES
LTBP3_ES_chr11_-_65307484_65307624_65307191_65307352_65307716_65307853	0.995801	SF3B4	YES
DDIT3_A3SS_chr12_-_57911052_57911325_57911052_57911221_57911489_57911536	0.995686	SF3B4	YES
CHRD_A5SS_chr3_+_184103834_184104543_184103834_184103947_184104633_184104726	0.995594	SF3B4	YES
SLC25A18_IR_chr22_+_18062511_18063925_18062511_18062730_18063803_18063925	0.995371	SF3B4	YES
TELO2_ES_chr16_+_1556485_1556666_1556239_1556330_1556953_1557052	0.995262	SF3B4	YES
CHRD_IR_chr3_+_184103834_184104726_184103834_184103947_184104633_184104726	0.994577	SF3B4	YES
GBP1_IR_chr1_-_89523675_89524726_89523675_89523917_89524524_89524726	0.994546	SF3B4	YES
RBM3_A5SS_chrX_+_48433949_48434471_48433949_48434055_48434702_48434807	0.99444	SF3B4	YES
VNN3P_IR_chr6_-_133044065_133045046_133044065_133044193_133044873_133045046	0.994241	SF3B4	YES
MAP4K3-DT_ES_chr2_+_39701668_39701768_39681438_39681506_39743555_39743682	0.994091	SF3B4	YES
SRSF7_IR_chr2_-_38975721_38976847_38975721_38975795_38976671_38976847	0.993883	SF3B4	YES
FN1_A3SS_chr2_-_216236632_216237098_216236632_216237023_216238045_216238134	0.99369	SF3B4	YES
BAIAP2_ES_chr17_+_79084714_79084759_79082275_79082309_79089570_79090024	0.993263	SF3B4	YES
THNSL2_ES_chr2_+_88484847_88484998_88482467_88482592_88485417_88486145	0.992096	SF3B4	YES
KIF12_IR_chr9_-_116860395_116860709_116860395_116860470_116860582_116860709	0.991905	SF3B4	YES
CHRD_IR_chr3_+_184098807_184099152_184098807_184098918_184099023_184099152	0.991698	SF3B4	YES
CDC42SE1_IR_chr1_-_151027492_151028469_151027492_151027602_151028153_151028469	0.991671	SF3B4	YES
ARFGAP2_ES_chr11_-_47194261_47194302_47193832_47193884_47194977_47195033	0.991365	SF3B4	YES
PHPT1_ES_chr9_+_139744958_139745012_139744465_139744589_139745207_139745474	0.991364	SF3B4	YES
SRSF4_ES_chr1_-_29493241_29493424_29486887_29487029_29508158_29508392	0.991251	SF3B4	YES
CD81_ES_chr11_+_2398051_2398150_2397432_2397587_2411642_2411756	0.991057	SF3B4	YES
CRAT_ES_chr9_-_131871382_131871556_131870093_131870356_131872762_131872989	0.991053	SF3B4	YES
NR1I3_ES_chr1_-_161206320_161206388_161205637_161205767_161207831_161207891	0.991024	SF3B4	YES
PHPT1_ES_chr9_+_139744955_139745012_139744465_139744589_139745207_139745476	0.990487	SF3B4	YES
PRKRA_ES_chr2_-_179310153_179310262_179309149_179309227_179312232_179312313	0.990196	SF3B4	YES
DPH1_IR_chr17_+_1945062_1947192_1945062_1945525_1945899_1947192	0.990103	SF3B4	YES
DCPS_ES_chr11_+_126198640_126198783_126176465_126176639_126201300_126201445	0.988311	SF3B4	YES
RPS24_ES_chr10_+_79799962_79799983_79796952_79797062_79800373_79800454	0.98826	SF3B4	YES
HNRNPH1_ES_chr5_-_179046270_179046408_179045146_179045324_179047893_179048036	0.9881	SF3B4	YES
SRSF7_ES_chr2_-_38976040_38976488_38975721_38975795_38976671_38976847	0.987856	SF3B4	YES
RBM3_ES_chrX_+_48434203_48434471_48433949_48434055_48434702_48434807	0.987234	SF3B4	YES
ZGPAT_IR_chr20_+_62364939_62366176_62364939_62365091_62366057_62366176	0.986751	SF3B4	YES
CHRD_ES_chr3_+_184104280_184104543_184103834_184103947_184104633_184104726	0.986669	SF3B4	YES
NPEPPS_IR_chr17_+_45696375_45697150_45696375_45696530_45697103_45697150	0.986439	SF3B4	YES
RBL2_IR_chr16_+_53503828_53504575_53503828_53504097_53504295_53504575	0.986378	SF3B4	YES
SRSF11_ES_chr1_+_70696778_70696886_70694105_70694238_70697951_70698060	0.986054	SF3B4	YES
MRPL55_ES_chr1_-_228296138_228296722_228295815_228296019_228296850_228296979	0.985556	SF3B4	YES
C1R_IR_chr12_-_7241435_7242085_7241435_7241582_7241889_7242085	0.985285	SF3B4	YES
NXF1_IR_chr11_-_62566011_62567958_62566011_62566047_62567849_62567958	0.984502	SF3B4	YES
CPSF7_IR_chr11_-_61183138_61183991_61183138_61183256_61183577_61183991	0.984378	SF3B4	YES
CNOT3_A3SS_chr19_+_54657234_54657577_54657452_54657577_54656604_54656736	0.983372	SF3B4	YES
SRSF7_ES_chr2_-_38976040_38976315_38975721_38975795_38976671_38976847	0.982849	SF3B4	YES
IRF3_A5SS_chr19_-_50164707_50165585_50165205_50165585_50163970_50164085	0.982732	SF3B4	YES
SNRPA1_ES_chr15_-_101826419_101826498_101825931_101826006_101827113_101827215	0.98251	SF3B4	YES
NDRG2_ES_chr14_-_21491023_21491064_21490551_21490656_21491400_21491480	0.982248	SF3B4	YES
AKAP8L_ES_chr19_-_15510643_15510795_15510113_15510221_15511106_15511169	0.981	SF3B4	YES
CS_A5SS_chr12_-_56680281_56680404_56680379_56680404_56679700_56679807	0.980868	SF3B4	YES
FAM136A_ES_chr2_-_70528540_70528735_70527972_70528112_70529057_70529188	0.979103	SF3B4	YES
NPEPPS_A3SS_chr17_+_45696644_45697150_45697103_45697150_45696375_45696530	0.978901	SF3B4	YES
ABCB4_ES_chr7_-_87041209_87041349_87038552_87038708_87042933_87043033	0.97887	SF3B4	YES
DCPS_ES_chr11_+_126200089_126200331_126176465_126176639_126201300_126201445	0.978729	SF3B4	YES
TAF11_A3SS_chr6_-_34850709_34851387_34850709_34850857_34855564_34856969	0.978687	SF3B4	YES
SF3B1_A5SS_chr2_-_198283620_198285266_198285152_198285266_198283233_198283312	0.978591	SF3B4	YES
DNAJC19_ES_chr3_-_180704786_180704810_180703714_180703784_180705811_180705884	0.978464	SF3B4	YES
APLP2_ES_chr11_+_129993507_129993674_129992200_129992408_129996595_129996725	0.978397	SF3B4	YES
HDLBP_ES_chr2_-_242208369_242208710_242207892_242207956_242212176_242212235	0.978298	SF3B4	YES
PCYT2_A3SS_chr17_-_79866752_79867197_79866752_79866913_79867390_79867478	0.978196	SF3B4	YES
MYO1B_ES_chr2_+_192267358_192267444_192265108_192265194_192272841_192272915	0.977612	SF3B4	YES
SF3B1_IR_chr2_-_198283233_198285266_198283233_198283312_198285152_198285266	0.977159	SF3B4	YES
APOC1_ES_chr19_+_45418355_45418474_45417967_45417990_45419447_45419582	0.977146	SF3B4	YES
HDLBP_ES_chr2_-_242208373_242208710_242207892_242207956_242212176_242212249	0.976913	SF3B4	YES
DDX39A_A3SS_chr19_-_14520554_14520793_14520554_14520685_14521028_14521146	0.976887	SF3B4	YES
KIF12_ES_chr9_-_116854435_116854454_116853918_116854280_116854613_116854731	0.976545	SF3B4	YES
NOC2L_A3SS_chr1_-_889384_889903_889384_889462_891303_891393	0.976177	SF3B4	YES
HDLBP_ES_chr2_-_242208244_242208710_242207914_242207956_242212176_242212246	0.976065	SF3B4	YES
RBM3_ES_chrX_+_48434310_48434471_48433949_48434055_48434702_48434807	0.975835	SF3B4	YES
VPS29_ES_chr12_-_110934628_110934807_110933851_110934008_110937340_110937351	0.974843	SF3B4	YES
SUGP2_IR_chr19_-_19105175_19106089_19105175_19105295_19105953_19106089	0.974745	SF3B4	YES
MCRS1_IR_chr12_-_49959860_49960624_49959860_49959998_49960505_49960624	0.973686	SF3B4	YES
FN1_ES_chr2_-_216245534_216245803_216243853_216244040_216246935_216247048	0.973454	SF3B4	YES
DNAJC19_ES_chr3_-_180704736_180704810_180703714_180703784_180705811_180705884	0.972873	SF3B4	YES
SLC17A9_IR_chr20_+_61593976_61594721_61593976_61594106_61594625_61594721	0.97283	SF3B4	YES
ASPG_ES_chr14_+_104577839_104577938_104575566_104575652_104578257_104578337	0.972071	SF3B4	YES
CENPX_ES_chr17_-_79977517_79977570_79976714_79977257_79977734_79977785	0.972041	SF3B4	YES
SF3B1_ES_chr2_-_198283620_198284364_198283233_198283312_198285152_198285266	0.972037	SF3B4	YES
DDX39A_IR_chr19_-_14520554_14521146_14520554_14520685_14521028_14521146	0.971206	SF3B4	YES
PCYT2_ES_chr17_-_79867038_79867197_79866752_79866913_79867390_79867478	0.971106	SF3B4	YES
GPS1_ES_chr17_+_80010135_80010335_80009773_80009840_80011150_80011242	0.97096	SF3B4	YES
RBM25_IR_chr14_+_73566375_73570186_73566375_73566458_73569900_73570186	0.970576	SF3B4	YES
HEXD_ES_chr17_+_80398349_80398489_80397507_80397589_80398873_80398951	0.970418	SF3B4	YES
DPP9_ES_chr19_-_4683202_4683336_4682708_4682850_4683489_4683641	0.970409	SF3B4	YES
ECHDC2_A3SS_chr1_-_53370706_53372283_53370706_53370762_53373540_53373626	0.969236	SF3B4	YES
GPS1_ES_chr17_+_80010132_80010318_80009784_80009840_80011150_80011242	0.968461	SF3B4	YES
DHODH_ES_chr16_+_72049583_72049757_72048350_72048571_72050923_72050978	0.968174	SF3B4	YES
DBNL_IR_chr7_+_44097381_44097879_44097381_44097458_44097728_44097879	0.967726	SF3B4	YES
GPS1_ES_chr17_+_80010132_80010335_80009773_80009840_80011150_80011242	0.967372	SF3B4	YES
MTCH1_A5SS_chr6_-_36940428_36940572_36940479_36940572_36938423_36938470	0.967021	SF3B4	YES
BANF1_ES_chr11_+_65770315_65770541_65769727_65769984_65770706_65770806	0.966627	SF3B4	YES
HSD17B4_IR_chr5_+_118827795_118829641_118827795_118827819_118829513_118829641	0.966029	SF3B4	YES
CSAD_ES_chr12_-_53564961_53565225_53564207_53564286_53565666_53565772	0.965862	SF3B4	YES
NSUN5_IR_chr7_-_72721580_72722550_72721580_72721754_72722428_72722550	0.965717	SF3B4	YES
DDX39A_ES_chr19_-_14521233_14521417_14520554_14521146_14521801_14521984	0.965389	SF3B4	YES
SRSF4_ES_chr1_-_29493241_29493378_29485886_29487029_29508158_29508412	0.965189	SF3B4	YES
UAP1_ES_chr1_+_162562522_162562572_162560113_162560301_162567582_162567648	0.964953	SF3B4	YES
MYO1B_ES_chr2_+_192265475_192265561_192265108_192265194_192272841_192272915	0.962997	SF3B4	YES
WBP1_ES_chr2_+_74686605_74686689_74685577_74685798_74686770_74686872	0.962921	SF3B4	YES
CHKA_ES_chr11_-_67828960_67829297_67820982_67821514_67829420_67829501	0.96262	SF3B4	YES
STX16_ES_chr20_+_57244358_57244509_57243043_57243183_57245568_57245659	0.962094	SF3B4	YES
SNX15_IR_chr11_+_64802992_64806301_64802992_64803135_64806044_64806301	0.96139	SF3B4	YES
NELFE_IR_chr6_-_31924470_31924787_31924470_31924615_31924718_31924787	0.961379	SF3B4	YES
SYNE4_IR_chr19_-_36496235_36497573_36496235_36496339_36497325_36497573	0.961064	SF3B4	YES
DDX5_A3SS_chr17_-_62496667_62497000_62496667_62496891_62498128_62498187	0.961026	SF3B4	YES
TUBGCP2_ES_chr10_-_135109028_135109415_135107066_135107273_135111456_135111527	0.960879	SF3B4	YES
DNAJB11_IR_chr3_+_186295457_186299302_186295457_186295589_186299160_186299302	0.960737	SF3B4	YES
STK19_A5SS_chr6_+_31940398_31940696_31940398_31940534_31946680_31946775	0.960056	SF3B4	YES
APOE_A3SS_chr19_+_45409844_45409924_45409859_45409924_45409069_45409180	0.959679	SF3B4	YES
KTN1_ES_chr14_+_56130673_56130759_56127992_56128330_56133959_56134048	0.956573	SF3B4	YES
IRF9_IR_chr14_+_24633272_24634164_24633272_24633343_24633823_24634164	0.956482	SF3B4	YES
SLAIN2_ES_chr4_+_48396593_48396670_48385664_48385801_48422142_48422460	0.956038	SF3B4	YES
RBM42_ES_chr19_+_36123838_36123903_36122233_36122307_36124000_36124154	0.955719	SF3B4	YES
CHRD_ES_chr3_+_184098864_184098918_184098480_184098583_184099023_184099152	0.955394	SF3B4	YES
C3P1_ES_chr19_+_10163205_10163291_10162978_10163029_10165923_10165998	0.955255	SF3B4	YES
CASC3_A3SS_chr17_+_38323624_38323865_38323751_38323865_38323050_38323114	0.955232	SF3B4	YES
WBP1_ES_chr2_+_74685959_74686244_74685599_74685798_74686770_74686872	0.953657	SF3B4	YES
SNHG12_IR_chr1_-_28906045_28907158_28906045_28906493_28907072_28907158	0.953335	SF3B4	YES
TRAPPC6A_A5SS_chr19_-_45681351_45681495_45681393_45681495_45668385_45668452	0.953069	SF3B4	YES
HDAC6_IR_chrX_+_48673369_48673897_48673369_48673458_48673791_48673897	0.952575	SF3B4	YES
FMR1_IR_chrX_+_147024651_147026571_147024651_147024846_147026389_147026571	0.952076	SF3B4	YES
TSC2_A5SS_chr16_+_2131596_2132505_2131596_2131799_2133696_2133817	0.951445	SF3B4	YES
COPB2_IR_chr3_-_139092508_139093430_139092508_139092650_139093331_139093430	0.951351	SF3B4	YES
EWSR1_IR_chr22_+_29684595_29687588_29684595_29684775_29687554_29687588	0.951022	SF3B4	YES
HDLBP_ES_chr2_-_242208776_242208976_242207892_242207956_242254985_242255141	0.949669	SF3B4	YES
DNMT1_IR_chr19_-_10251781_10252896_10251781_10251865_10252704_10252896	0.94847	SF3B4	YES
ERVK3-1_A3SS_chr19_+_58823394_58823828_58823532_58823828_58817454_58817582	0.948365	SF3B4	YES
MTSS1_ES_chr8_-_125592792_125592803_125580620_125580777_125597328_125597402	0.948347	SF3B4	YES
THOC2_A5SS_chrX_-_122754226_122754816_122754758_122754816_122753252_122753287	0.948327	SF3B4	YES
CD46_A5SS_chr1_+_207940358_207942117_207940358_207940540_207943666_207943707	0.947125	SF3B4	YES
VPS29_ES_chr12_-_110937340_110937351_110933817_110934008_110939854_110939904	0.946903	SF3B4	YES
CSAD_ES_chr12_-_53565057_53565225_53564207_53564286_53565666_53565772	0.94551	SF3B4	YES
IARS1_IR_chr9_-_95015644_95019082_95015644_95015735_95018962_95019082	0.944258	SF3B4	YES
DDX5_A3SS_chr17_-_62496667_62497261_62496667_62496891_62498128_62498187	0.944001	SF3B4	YES
PSMA1_IR_chr11_-_14535363_14536037_14535363_14535433_14535949_14536037	0.943903	SF3B4	YES
FDPS_ES_chr1_+_155279544_155279756_155278705_155278756_155279834_155279996	0.943894	SF3B4	YES
AFMID_ES_chr17_+_76200737_76200822_76198784_76198832_76200909_76200933	0.943275	SF3B4	YES
CFH_IR_chr1_+_196709749_196711181_196709749_196709922_196711005_196711181	0.943185	SF3B4	YES
MAMDC4_IR_chr9_+_139750916_139751278_139750916_139751027_139751162_139751278	0.941802	SF3B4	YES
SCRIB_ES_chr8_-_144873836_144873910_144873559_144873610_144874046_144874083	0.941303	SF3B4	YES
CRAT_ES_chr9_-_131871042_131871182_131870093_131870356_131872762_131872951	0.940476	SF3B4	YES
PON2_A5SS_chr7_-_95045484_95045609_95045554_95045609_95041624_95041789	0.939943	SF3B4	YES
TSSC4_ES_chr11_+_2423069_2423377_2421993_2422028_2423524_2423680	0.938676	SF3B4	YES
RSRP1_A5SS_chr1_-_25570668_25571792_25571641_25571792_25570041_25570124	0.938545	SF3B4	YES
ATF3_ES_chr1_+_212792388_212792608_212791469_212791576_212792700_212792897	0.937914	SF3B4	YES
DNAJB2_IR_chr2_+_220145300_220146493_220145300_220145409_220146440_220146493	0.937887	SF3B4	YES
DDX5_IR_chr17_-_62496667_62498187_62496667_62496891_62498128_62498187	0.937214	SF3B4	YES
DRG2_IR_chr17_+_18002331_18003749_18002331_18002391_18002947_18003749	0.936955	SF3B4	YES
DDX5_A5SS_chr17_-_62497379_62498187_62498128_62498187_62496667_62496891	0.936899	SF3B4	YES
CRELD1_ES_chr3_+_9985359_9985779_9984761_9985199_9986049_9986669	0.936217	SF3B4	YES
MAN1B1_A5SS_chr9_+_139995936_140000368_139995936_139996124_140000577_140000767	0.936185	SF3B4	YES
COQ10A_IR_chr12_+_56662843_56663345_56662843_56663035_56663244_56663345	0.935897	SF3B4	YES
MAN1B1_IR_chr9_+_139995936_140000767_139995936_139996124_140000577_140000767	0.934635	SF3B4	YES
MAMDC4_IR_chr9_+_139753171_139753584_139753171_139753305_139753457_139753584	0.934322	SF3B4	YES
HMGN3_ES_chr6_-_79911780_79911872_79910966_79911443_79911993_79912106	0.933469	SF3B4	YES
PCSK6_ES_chr15_-_101871856_101871894_101866582_101866684_101872057_101872236	0.933426	SF3B4	YES
RIOK3_IR_chr18_+_21056970_21057232_21056970_21057050_21057143_21057232	0.933182	SF3B4	YES
ATAD3B_ES_chr1_+_1425072_1425191_1424584_1424654_1425637_1425804	0.932686	SF3B4	YES
TSC2_A5SS_chr16_+_2131596_2132501_2131596_2131799_2133696_2133817	0.931921	SF3B4	YES
STAT3_IR_chr17_-_40475278_40475643_40475278_40475372_40475591_40475643	0.931678	SF3B4	YES
CYTH2_IR_chr19_+_48978095_48981402_48978095_48978206_48981326_48981402	0.931505	SF3B4	YES
NELFE_IR_chr6_-_31922332_31922873_31922332_31922669_31922836_31922873	0.93141	SF3B4	YES
IRF3_A5SS_chr19_-_50168741_50169114_50168888_50169114_50167931_50168103	0.931281	SF3B4	YES
MPC1_ES_chr6_-_166780457_166780672_166780283_166780379_166783706_166783709	0.931091	SF3B4	YES
BBS2_IR_chr16_-_56532349_56536720_56532349_56536368_56536585_56536720	0.931087	SF3B4	YES
SHFL_A3SS_chr19_+_10199983_10200371_10200333_10200371_10197927_10197976	0.930602	SF3B4	YES
LTA4H_IR_chr12_-_96402872_96407036_96402872_96402926_96406966_96407036	0.929498	SF3B4	YES
CHRD_ES_chr3_+_184105162_184105265_184104839_184104895_184105719_184105821	0.929238	SF3B4	YES
FDPS_ES_chr1_+_155279580_155279756_155278657_155278756_155279834_155279996	0.928783	SF3B4	YES
CPNE1_ES_chr20_-_34243124_34243266_34220717_34220845_34252682_34252808	0.92872	SF3B4	YES
IFITM3_A5SS_chr11_-_320113_320841_320565_320841_319676_319985	0.927849	SF3B4	YES
PCSK7_IR_chr11_-_117093924_117094932_117093924_117094024_117094794_117094932	0.927435	SF3B4	YES
DDX5_A3SS_chr17_-_62496667_62498009_62496667_62496891_62498128_62498187	0.927307	SF3B4	YES
TOX4_IR_chr14_+_21955610_21957009_21955610_21955852_21956749_21957009	0.9271	SF3B4	YES
STRN4_A3SS_chr19_-_47230709_47230948_47230709_47230803_47231151_47231264	0.926858	SF3B4	YES
IDH3A_A3SS_chr15_+_78449250_78449973_78449890_78449973_78447555_78447617	0.925974	SF3B4	YES
HNRNPH1_ES_chr5_-_179048844_179048977_179048243_179048398_179050038_179050165	0.925428	SF3B4	YES
SHFL_IR_chr19_+_10199787_10200054_10199787_10199884_10199983_10200054	0.924178	SF3B4	YES
CHRD_ES_chr3_+_184098868_184098918_184098480_184098583_184099023_184099152	0.923971	SF3B4	YES
SLC17A9_A5SS_chr20_+_61593976_61594106_61593976_61594086_61594625_61594721	0.923553	SF3B4	YES
CD46_IR_chr1_+_207940358_207943707_207940358_207940540_207943666_207943707	0.922796	SF3B4	YES
LINC02609_ES_chr1_-_91297487_91297753_91254955_91255044_91317040_91317188	0.922183	SF3B4	YES
SHFL_ES_chr19_+_10199787_10200054_10197927_10197976_10200333_10200371	0.921962	SF3B4	YES
AOPEP_ES_chr9_+_97848212_97848401_97842976_97843062_97848964_97849123	0.921768	SF3B4	YES
APEX1_IR_chr14_+_20923737_20924260_20923737_20923862_20924073_20924260	0.921391	SF3B4	YES
BAP1_IR_chr3_-_52436795_52437314_52436795_52436887_52437154_52437314	0.920857	SF3B4	YES
DNAJC19_ES_chr3_-_180704731_180704810_180701710_180703784_180705811_180705884	0.920372	SF3B4	YES
GRB14_A3SS_chr2_-_165364965_165365113_165364965_165365060_165365252_165365362	0.919889	SF3B4	YES
PON2_ES_chr7_-_95044460_95044584_95041636_95041789_95045554_95045609	0.918806	SF3B4	YES
RPP30_IR_chr10_+_92654532_92655240_92654532_92654648_92655211_92655240	0.918384	SF3B4	YES
SNAP23_IR_chr15_+_42805153_42805645_42805153_42805194_42805597_42805645	0.917711	SF3B4	YES
OXA1L_IR_chr14_+_23239402_23239834_23239402_23239487_23239670_23239834	0.914938	SF3B4	YES
CFH_A5SS_chr1_+_196709749_196710684_196709749_196709922_196711005_196711181	0.914761	SF3B4	YES
PPIA_A5SS_chr7_+_44838347_44838503_44838347_44838413_44838846_44838876	0.914733	SF3B4	YES
COX20_ES_chr1_+_245005246_245005360_244998960_244999058_245005497_245005560	0.914138	SF3B4	YES
WDR91_A5SS_chr7_-_134881796_134882903_134882745_134882903_134880896_134881089	0.914098	SF3B4	YES
NONO_IR_chrX_+_70517227_70517788_70517227_70517311_70517686_70517788	0.91308	SF3B4	YES
AGTRAP_ES_chr1_+_11805987_11806280_11805860_11805894_11807497_11807602	0.91185	SF3B4	YES
NT5C2_ES_chr10_-_104860509_104860700_104859683_104859776_104860802_104860859	0.911828	SF3B4	YES
AFMID_ES_chr17_+_76201684_76201819_76198784_76198832_76202992_76203133	0.911434	SF3B4	YES
CBY1_ES_chr22_+_39061551_39061690_39052656_39052755_39064022_39064137	0.911333	SF3B4	YES
ZNF3_IR_chr7_-_99672758_99673253_99672758_99672884_99673165_99673253	0.910089	SF3B4	YES
STX16_ES_chr20_+_57244347_57244509_57243043_57243183_57245568_57245659	0.909348	SF3B4	YES
RBM39_IR_chr20_-_34326890_34328809_34326890_34326939_34328746_34328809	0.909207	SF3B4	YES
CENPX_ES_chr17_-_79977386_79977570_79977169_79977257_79977734_79977785	0.909151	SF3B4	YES
NFE2L1_ES_chr17_+_46134394_46134483_46133748_46133960_46134706_46134864	0.908373	SF3B4	YES
MAN2A2_A3SS_chr15_+_91455747_91455894_91455772_91455894_91455273_91455509	0.907834	SF3B4	YES
SNAP23_A3SS_chr15_+_42805372_42805645_42805597_42805645_42805153_42805194	0.90737	SF3B4	YES
CRELD1_ES_chr3_+_9985586_9985779_9984761_9985199_9986049_9986655	0.905463	SF3B4	YES
CRELD1_A3SS_chr3_+_9985586_9987090_9986049_9987090_9985065_9985199	0.905417	SF3B4	YES
WBP1_ES_chr2_+_74686565_74686679_74685601_74685798_74686770_74686872	0.905396	SF3B4	YES
KDM5C_IR_chrX_-_53227672_53228070_53227672_53227819_53227946_53228070	0.905391	SF3B4	YES
SRSF11_ES_chr1_+_70697542_70697658_70694105_70694238_70697951_70698058	0.905204	SF3B4	YES
MED23_IR_chr6_-_131913528_131914311_131913528_131913600_131914146_131914311	0.904199	SF3B4	YES
SIGIRR_ES_chr11_-_406876_406993_406349_406538_407062_407164	0.9037	SF3B4	YES
TIMM17B_A3SS_chrX_-_48752635_48753255_48752635_48752784_48754042_48754141	0.902811	SF3B4	YES
ATP6AP1_A5SS_chrX_+_153657394_153660003_153657394_153657520_153660176_153660250	0.902539	SF3B4	YES
TSEN54_IR_chr17_+_73517490_73519416_73517490_73518414_73519356_73519416	0.902367	SF3B4	YES
PHYKPL_ES_chr5_-_177642277_177642431_177641797_177641886_177649356_177649477	0.902211	SF3B4	YES
HNRNPA1_A5SS_chr12_+_54676584_54676716_54676584_54676658_54676863_54677018	0.900519	SF3B4	YES
NFYC_A3SS_chr1_+_41236069_41237275_41236381_41237275_41235028_41235087	0.898655	SF3B4	YES
AQP3_A5SS_chr9_-_33443177_33443456_33443319_33443456_33442850_33442968	0.898473	SF3B4	YES
CRELD1_ES_chr3_+_9985574_9985779_9985065_9985199_9986049_9986636	0.898322	SF3B4	YES
NFYB_ES_chr12_-_104525532_104525616_104522202_104522295_104529226_104529310	0.897489	SF3B4	YES
ENTR1_ES_chr9_-_139304542_139304691_139302278_139302390_139304780_139305061	0.896563	SF3B4	YES
SRSF4_ES_chr1_-_29495015_29495150_29486887_29487029_29508158_29508392	0.896326	SF3B4	YES
RIPK1_IR_chr6_+_3083319_3085642_3083319_3083547_3085493_3085642	0.894793	SF3B4	YES
SNRNP70_A5SS_chr19_+_49605371_49605442_49605371_49605430_49607891_49607992	0.894012	SF3B4	YES
UPB1_ES_chr22_+_24917954_24917996_24916142_24916436_24919587_24919668	0.893722	SF3B4	YES
EWSR1_IR_chr22_+_29684595_29687588_29684595_29684775_29687551_29687588	0.893287	SF3B4	YES
CNBP_IR_chr3_-_128889922_128890381_128889922_128890123_128890289_128890381	0.890552	SF3B4	YES
AFMID_ES_chr17_+_76201684_76201834_76198784_76198832_76202992_76203782	0.888767	SF3B4	YES
GBP1_IR_chr1_-_89520796_89521911_89520796_89520898_89521699_89521911	0.888067	SF3B4	YES
PABPN1_IR_chr14_+_23793347_23795372_23793347_23793498_23794456_23795372	0.887175	SF3B4	YES
NR1I3_ES_chr1_-_161206249_161206388_161205637_161205767_161207831_161207891	0.886165	SF3B4	YES
RGN_ES_chrX_+_46939716_46940335_46937754_46938108_46940529_46940706	0.884616	SF3B4	YES
HAUS7_ES_chrX_-_152720335_152720511_152719852_152719966_152721000_152721224	0.883523	SF3B4	YES
TPCN1_IR_chr12_+_113725968_113726652_113725968_113726039_113726563_113726652	0.883222	SF3B4	YES
PMF1_ES_chr1_+_156193137_156193351_156182796_156182967_156202111_156202216	0.882869	SF3B4	YES
ACIN1_ES_chr14_-_23536523_23537880_23535175_23535217_23538685_23538734	0.882346	SF3B4	YES
PROZ_ES_chr13_+_113813513_113813578_113812962_113813044_113814328_113814491	0.881046	SF3B4	YES
NPAS2_IR_chr2_+_101598693_101604738_101598693_101598839_101604541_101604738	0.880977	SF3B4	YES
FN1_A3SS_chr2_-_216236632_216237098_216236632_216236738_216238045_216238134	0.879454	SF3B4	YES
CC2D1A_IR_chr19_+_14037791_14038843_14037791_14038078_14038706_14038843	0.878561	SF3B4	YES
NONO_IR_chrX_+_70517227_70518358_70517227_70517788_70518319_70518358	0.878384	SF3B4	YES
ACTG1_IR_chr17_-_79478214_79479168_79478214_79478652_79478929_79479168	0.877574	SF3B4	YES
HEXD_A5SS_chr17_+_80397507_80398210_80397507_80397589_80398873_80398951	0.877104	SF3B4	YES
LCN12_A3SS_chr9_+_139848300_139848416_139848376_139848416_139848152_139848231	0.87663	SF3B4	YES
EXOC3_IR_chr5_+_464405_465387_464405_464527_465226_465387	0.875944	SF3B4	YES
IRF3_IR_chr19_-_50167931_50169114_50167931_50168103_50168888_50169114	0.87571	SF3B4	YES
AKAP8_IR_chr19_-_15483029_15484151_15483029_15483158_15483662_15484151	0.873381	SF3B4	YES
LIME1_IR_chr20_+_62369174_62369413_62369174_62369255_62369326_62369413	0.872715	SF3B4	YES
DKC1_IR_chrX_+_153993174_153993805_153993174_153993241_153993719_153993805	0.867561	SF3B4	YES
FANCA_IR_chr16_-_89804911_89805382_89804911_89805116_89805290_89805382	0.866102	SF3B4	YES
DPP9_IR_chr19_-_4684675_4685783_4684675_4684821_4685638_4685783	0.86558	SF3B4	YES
WBP1_ES_chr2_+_74686124_74686225_74685527_74685798_74686770_74686872	0.865439	SF3B4	YES
ACMSD_ES_chr2_+_135601935_135602041_135596188_135596309_135602803_135602847	0.864595	SF3B4	YES
DDX39A_ES_chr19_-_14521360_14521417_14520585_14521146_14521801_14521984	0.859899	SF3B4	YES
ACTB_IR_chr7_-_5567912_5569031_5567912_5568350_5568792_5569031	0.857313	SF3B4	YES
CREB3L4_IR_chr1_+_153941406_153941931_153941406_153941652_153941810_153941931	0.856421	SF3B4	YES
RNF123_IR_chr3_+_49758233_49758538_49758233_49758327_49758453_49758538	0.853704	SF3B4	YES
FXYD1_A3SS_chr19_+_35630823_35631044_35630980_35631044_35630345_35630492	0.852878	SF3B4	YES
P3H1_IR_chr1_-_43212046_43213083_43212046_43212523_43212943_43213083	0.8517	SF3B4	YES
PRMT7_ES_chr16_+_68385293_68385932_68382245_68382334_68386151_68386312	0.849634	SF3B4	YES
PMF1_ES_chr1_+_156195348_156195459_156182797_156182967_156202111_156202216	0.848928	SF3B4	YES
SUGP1_A3SS_chr19_-_19414533_19414852_19414533_19414656_19416658_19416885	0.846638	SF3B4	YES
SNHG11_ES_chr20_+_37076573_37076736_37075530_37076266_37077305_37077373	0.842585	SF3B4	YES
WDR91_ES_chr7_-_134881796_134882175_134880896_134881089_134882745_134882903	0.842183	SF3B4	YES
STX2_ES_chr12_-_131280540_131280665_131274145_131276522_131283070_131283180	0.84211	SF3B4	YES
ABHD3_A5SS_chr18_-_19243639_19244191_19244079_19244191_19239131_19239304	0.842036	SF3B4	YES
CD46_A5SS_chr1_+_207940358_207941168_207940358_207940540_207943666_207943707	0.841474	SF3B4	YES
MTO1_A5SS_chr6_+_74189659_74190090_74189659_74189849_74190398_74190528	0.839049	SF3B4	YES
SLC26A6_IR_chr3_-_48667075_48667411_48667075_48667144_48667305_48667411	0.838082	SF3B4	YES
SHFL_ES_chr19_+_10199787_10199884_10197927_10197976_10200333_10200371	0.837562	SF3B4	YES
RAP1GAP_A3SS_chr1_-_21929297_21930405_21929297_21929406_21932559_21932690	0.836312	SF3B4	YES
LINC01018_IR_chr5_+_6585887_6586717_6585887_6586140_6586341_6586717	0.834934	SF3B4	YES
DGLUCY_A5SS_chr14_+_91681749_91682137_91681749_91681900_91691028_91691699	0.834449	SF3B4	YES
SOD2_IR_chr6_-_160100096_160103670_160100096_160100330_160103506_160103670	0.834108	SF3B4	YES
MARCHF6_IR_chr5_+_10400896_10402251_10400896_10400954_10402171_10402251	0.833343	SF3B4	YES
CIRBP_IR_chr19_+_1271980_1273171_1271980_1272050_1272426_1273171	0.832786	SF3B4	YES
AKAP17A_ES_chrX_+_1719031_1719100_1718085_1718325_1719552_1721395	0.832271	SF3B4	YES
FAM193B_ES_chr5_-_176959157_176959201_176958339_176958522_176959444_176959613	0.831359	SF3B4	YES
TAP1_IR_chr6_-_32814845_32815452_32814845_32814981_32815290_32815452	0.830961	SF3B4	YES
STAT3_A5SS_chr17_-_40475471_40475643_40475591_40475643_40475278_40475372	0.830847	SF3B4	YES
DDX24_IR_chr14_-_94521342_94524243_94521342_94521530_94524168_94524243	0.830149	SF3B4	YES
ZNF655_IR_chr7_+_99159511_99160117_99159511_99159596_99159991_99160117	0.829495	SF3B4	YES
DDX3X_IR_chrX_+_41206565_41209139_41206565_41206704_41206893_41209139	0.82928	SF3B4	YES
CNBP_IR_chr3_-_128889922_128890381_128889922_128890120_128890289_128890381	0.829249	SF3B4	YES
ATP5F1D_IR_chr19_+_1244314_1244824_1244314_1244439_1244736_1244824	0.828833	SF3B4	YES
PRMT7_ES_chr16_+_68385293_68385717_68382245_68382334_68386151_68386218	0.827757	SF3B4	YES
WSB1_A3SS_chr17_+_25634770_25636298_25636126_25636298_25633808_25633908	0.827156	SF3B4	YES
WDR46_IR_chr6_-_33248205_33248764_33248205_33248299_33248451_33248764	0.827147	SF3B4	YES
POMT1_A3SS_chr9_+_134394471_134394873_134394776_134394873_134394224_134394344	0.82621	SF3B4	YES
F12_A5SS_chr5_-_176832561_176832806_176832736_176832806_176832324_176832434	0.824949	SF3B4	YES
C7orf26_ES_chr7_+_6647168_6647482_6641732_6641771_6647591_6648357	0.824945	SF3B4	YES
SAP30BP_A3SS_chr17_+_73701691_73702172_73702088_73702172_73700836_73700894	0.823482	SF3B4	YES
LUC7L_ES_chr16_-_258600_258663_258077_258187_270648_270746	0.822856	SF3B4	YES
NARS1_IR_chr18_-_55269587_55270175_55269587_55269718_55270044_55270175	0.822785	SF3B4	YES
NUBP2_IR_chr16_+_1836538_1837832_1836538_1836656_1837678_1837832	0.822221	SF3B4	YES
AQP3_IR_chr9_-_33442850_33443456_33442850_33442968_33443319_33443456	0.821955	SF3B4	YES
MACF1_ES_chr1_+_39946592_39946702_39945470_39945681_39950273_39950402	0.821872	SF3B4	YES
VEGFA_ES_chr6_+_43748469_43748540_43746626_43746655_43749693_43749824	0.821782	SF3B4	YES
HNRNPU_IR_chr1_-_245023637_245025836_245023637_245023776_245025763_245025836	0.821604	SF3B4	YES
HNRNPA2B1_IR_chr7_-_26230613_26232197_26230613_26231958_26232115_26232197	0.821508	SF3B4	YES
MAT2A_IR_chr2_+_85769278_85769870_85769278_85769496_85769688_85769870	0.81856	SF3B4	YES
UBE2D3_A3SS_chr4_-_103747642_103748001_103747642_103747793_103748749_103749105	0.815646	SF3B4	YES
TMEM184A_IR_chr7_-_1588155_1589581_1588155_1588324_1589490_1589581	0.81216	SF3B4	YES
GOLGA4_ES_chr3_+_37402734_37402796_37396592_37396678_37407571_37408370	0.81203	SF3B4	YES
MIX23_ES_chr3_-_122084183_122084313_122081815_122081874_122087023_122087169	0.810728	SF3B4	YES
NPEPPS_ES_chr17_+_45696644_45696861_45696375_45696530_45697103_45697150	0.808789	SF3B4	YES
HECTD3_IR_chr1_-_45471466_45471788_45471466_45471555_45471669_45471788	0.8077	SF3B4	YES
ACTN1_IR_chr14_-_69343799_69345786_69343799_69343957_69345706_69345786	0.806543	SF3B4	YES
FN1_ES_chr2_-_216236832_216237098_216236632_216236738_216238045_216238134	0.806283	SF3B4	YES
NUMA1_ES_chr11_-_71723447_71723488_71721832_71721900_71723941_71727306	0.805901	SF3B4	YES
HSD17B14_ES_chr19_-_49334925_49335016_49318294_49318398_49335923_49335989	0.804488	SF3B4	YES
MYL6_ES_chr12_+_56553282_56553406_56552468_56552495_56553759_56553932	0.804473	SF3B4	YES
ILKAP_IR_chr2_-_239102916_239103511_239102916_239102972_239103446_239103511	0.803379	SF3B4	YES
KANK1_IR_chr9_+_732378_734835_732378_732617_734748_734835	0.803038	SF3B4	YES
PRMT7_A3SS_chr16_+_68385293_68386218_68386151_68386218_68382245_68382334	0.802324	SF3B4	YES
THBS1_IR_chr15_+_39885598_39886397_39885598_39885869_39886300_39886397	0.802006	SF3B4	YES
NCAPD3_IR_chr11_-_134023184_134026990_134023184_134023258_134026913_134026990	0.800419	SF3B4	YES
UBA1_ES_chrX_+_47057566_47057754_47053236_47053423_47058202_47058318	0.799084	SF3B4	YES
EXOSC8_IR_chr13_+_37577071_37578698_37577071_37577144_37578653_37578698	0.798444	SF3B4	YES
ING5_ES_chr2_+_242658898_242659027_242651393_242651486_242662354_242662489	0.795266	SF3B4	YES
NT5C2_ES_chr10_-_104860509_104860721_104859683_104859776_104860802_104860859	0.794605	SF3B4	YES
PPP4R3A_ES_chr14_-_91932605_91932760_91931594_91931763_91937181_91937339	0.793543	SF3B4	YES
NOP56_IR_chr20_+_2637727_2639039_2637727_2637864_2638575_2639039	0.793334	SF3B4	YES
MTFR1L_A3SS_chr1_+_26150112_26150239_26150135_26150239_26149510_26149619	0.791192	SF3B4	YES
MTFR1L_ES_chr1_+_26149731_26149930_26149510_26149619_26150135_26150239	0.790605	SF3B4	YES
TRA2B_ES_chr3_-_185649365_185649640_185644389_185644522_185655613_185655817	0.78863	SF3B4	YES
RSRP1_IR_chr1_-_25570041_25571792_25570041_25570124_25571641_25571792	0.787421	SF3B4	YES
PREB_IR_chr2_-_27355985_27356589_27355985_27356205_27356400_27356589	0.786416	SF3B4	YES
MKRN1_IR_chr7_-_140154895_140155700_140154895_140155033_140155590_140155700	0.785213	SF3B4	YES
RSRP1_ES_chr1_-_25570945_25570989_25570041_25570124_25571641_25571792	0.784249	SF3B4	YES
CSAD_ES_chr12_-_53565110_53565225_53564207_53564286_53565666_53565772	0.782977	SF3B4	YES
NCAPD3_A5SS_chr11_-_134023604_134026990_134026913_134026990_134023184_134023258	0.781843	SF3B4	YES
YARS1_IR_chr1_-_33251963_33252676_33251963_33252048_33252541_33252676	0.781477	SF3B4	YES
U2AF1_IR_chr21_-_44513066_44514673_44513066_44513359_44514581_44514673	0.77985	SF3B4	YES
LAS1L_A5SS_chrX_-_64740582_64743587_64743440_64743587_64737867_64738345	0.777946	SF3B4	YES
SEMA4G_A5SS_chr10_+_102740579_102740754_102740579_102740739_102740925_102740986	0.777785	SF3B4	YES
ASPH_ES_chr8_-_62556504_62556560_62555945_62555992_62557159_62557191	0.77749	SF3B4	YES
ANKHD1_ES_chr5_+_139914947_139915123_139907769_139909381_139916923_139917174	0.775898	SF3B4	YES
GANAB_ES_chr11_-_62401782_62401847_62400914_62400986_62402293_62402472	0.774423	SF3B4	YES
RSRC2_IR_chr12_-_123003386_123005975_123003386_123003576_123005932_123005975	0.773048	SF3B4	YES
ZC3H14_IR_chr14_+_89075611_89076147_89075611_89075747_89076059_89076147	0.772396	SF3B4	YES
UBXN4_IR_chr2_+_136511109_136511847_136511109_136511137_136511729_136511847	0.770954	SF3B4	YES
FADS3_IR_chr11_-_61643831_61644435_61643831_61643927_61644338_61644435	0.769902	SF3B4	YES
USP16_IR_chr21_+_30414793_30415920_30414793_30414849_30415744_30415920	0.76903	SF3B4	YES
MFSD10_A3SS_chr4_-_2934078_2934239_2934078_2934136_2934327_2934485	0.768343	SF3B4	YES
AP5Z1_IR_chr7_+_4829463_4830222_4829463_4829560_4830090_4830222	0.767024	SF3B4	YES
MARK2_ES_chr11_+_63673560_63675039_63672258_63672515_63675732_63675776	0.765397	SF3B4	YES
CTSL_IR_chr9_+_90341128_90342644_90341128_90341313_90342509_90342644	0.764144	SF3B4	YES
WDR59_ES_chr16_-_74933596_74933652_74927577_74927710_74937845_74937998	0.762799	SF3B4	YES
CFHR2_ES_chr1_+_196917429_196917683_196912886_196913068_196927021_196927203	0.761145	SF3B4	YES
VEGFB_A3SS_chr11_+_64004892_64005127_64004993_64005127_64004659_64004694	0.760331	SF3B4	YES
P3H1_IR_chr1_-_43220540_43220888_43220540_43220661_43220836_43220888	0.757099	SF3B4	YES
GUSB_ES_chr7_-_65439906_65440058_65439513_65439691_65441002_65441189	0.756903	SF3B4	YES
C1orf174_A3SS_chr1_-_3807133_3808230_3807133_3807621_3809447_3809560	0.756834	SF3B4	YES
INO80E_A3SS_chr16_+_30012533_30012851_30012735_30012851_30012250_30012361	0.755167	SF3B4	YES
E4F1_IR_chr16_+_2279571_2282365_2279571_2279676_2282172_2282365	0.752984	SF3B4	YES
ACTN1_A5SS_chr14_-_69345175_69345786_69345706_69345786_69343799_69343957	0.752888	SF3B4	YES
CRAT_ES_chr9_-_131871458_131871556_131870093_131870356_131872762_131872824	0.750357	SF3B4	YES
ACAD8_IR_chr11_+_134129502_134131073_134129502_134129639_134130938_134131073	0.749837	SF3B4	YES
LMO7_A3SS_chr13_+_76409288_76409475_76409369_76409475_76408362_76408523	0.749669	SF3B4	YES
EHBP1_ES_chr2_+_63215066_63215173_63206323_63206470_63217851_63217975	0.749358	SF3B4	YES
SNHG12_A5SS_chr1_-_28906937_28907158_28907072_28907158_28906424_28906493	0.749306	SF3B4	YES
GOLGA2_ES_chr9_-_131035064_131035144_131030699_131030803_131036129_131036251	0.747383	SF3B4	YES
RBM6_IR_chr3_+_50098895_50099541_50098895_50098980_50099395_50099541	0.746606	SF3B4	YES
ZFYVE19_IR_chr15_+_41106141_41106767_41106141_41106268_41106346_41106767	0.746343	SF3B4	YES
NUPR1_A3SS_chr16_-_28549327_28549530_28549327_28549476_28549847_28549975	0.746115	SF3B4	YES
PTPN6_IR_chr12_+_7060772_7061340_7060772_7060894_7061146_7061340	0.746055	SF3B4	YES
UBTF_ES_chr17_-_42285987_42286369_42285232_42285279_42286720_42286790	0.745942	SF3B4	YES
RBM8A_IR_chr1_+_145508016_145508284_145508016_145508075_145508210_145508284	0.745674	SF3B4	YES
ITGB1BP1_ES_chr2_-_9560119_9560229_9558755_9558861_9563502_9563609	0.744561	SF3B4	YES
SIGIRR_ES_chr11_-_406843_406993_405872_406538_407062_407164	0.739592	SF3B4	YES
MTFR1L_ES_chr1_+_26149729_26149814_26149510_26149619_26150135_26150239	0.737964	SF3B4	YES
ACAA1_IR_chr3_-_38167317_38168191_38167317_38167372_38168001_38168191	0.737311	SF3B4	YES
LAS1L_ES_chrX_-_64740582_64742165_64737867_64738345_64743440_64743587	0.736801	SF3B4	YES
MINK1_A3SS_chr17_+_4793517_4794030_4793812_4794030_4792942_4793058	0.735425	SF3B4	YES
SMTN_A3SS_chr22_+_31491838_31492883_31492719_31492883_31491520_31491595	0.73154	SF3B4	YES
HNRNPA2B1_IR_chr7_-_26232871_26233314_26232871_26232993_26233195_26233314	0.72941	SF3B4	YES
MED24_A3SS_chr17_-_38189598_38190024_38189598_38189709_38191370_38191602	0.729008	SF3B4	YES
FLOT1_IR_chr6_-_30708967_30709481_30708967_30709110_30709391_30709481	0.72773	SF3B4	YES
PEX1_IR_chr7_-_92122267_92123710_92122267_92122443_92123607_92123710	0.727721	SF3B4	YES
ENSG00000274276_ES_chr21_-_44487888_44488070_44486333_44486487_44488619_44488725	0.725359	SF3B4	YES
CD46_A5SS_chr1_+_207940358_207942117_207940358_207941168_207943666_207943707	0.725163	SF3B4	YES
GPS2_IR_chr17_-_7217807_7218438_7217807_7217916_7218278_7218438	0.722	SF3B4	YES
RDH13_A5SS_chr19_-_55558473_55558856_55558755_55558856_55555711_55556677	0.719797	SF3B4	YES
TRA2A_A3SS_chr7_-_23561326_23562051_23561326_23561459_23571408_23571600	0.718295	SF3B4	YES
UGP2_ES_chr2_+_64069673_64069733_64068103_64068366_64083440_64083567	0.717594	SF3B4	YES
DGKZ_IR_chr11_+_46400007_46400661_46400007_46400050_46400541_46400661	0.715385	SF3B4	YES
AP5Z1_A3SS_chr7_+_4829845_4830222_4830090_4830222_4829463_4829560	0.715209	SF3B4	YES
CYP4A11_ES_chr1_-_47400672_47400826_47400125_47400231_47401195_47401319	0.7121	SF3B4	YES
CUL4B_IR_chrX_-_119671979_119672625_119671979_119672064_119672515_119672625	0.711274	SF3B4	YES
OPLAH_IR_chr8_-_145107886_145108296_145107886_145108032_145108112_145108296	0.710521	SF3B4	YES
LINC01128_IR_chr1_+_787307_788146_787307_787490_788051_788146	0.709768	SF3B4	YES
BMP1_A3SS_chr8_+_22053694_22054353_22054193_22054353_22052975_22053100	0.708448	SF3B4	YES
ENSG00000285791_ES_chr8_+_67387028_67387187_67386021_67386173_67408672_67408727	0.70771	SF3B4	YES
DXO_A3SS_chr6_-_31938383_31938602_31938383_31938529_31938689_31938924	0.705011	SF3B4	YES
ZPLD2P_ES_chr1_+_26553895_26554046_26551806_26552194_26554285_26554487	0.704993	SF3B4	YES
ARHGEF1_ES_chr19_+_42402095_42402262_42400450_42400555_42402591_42402736	0.704109	SF3B4	YES
ECHDC2_ES_chr1_-_53363109_53363156_53361582_53362269_53364846_53364896	0.70365	SF3B4	YES
SRRT_ES_chr7_+_100478317_100478390_100473194_100473333_100478906_100479034	0.700691	SF3B4	YES
HRAS_ES_chr11_-_533277_533358_532262_532755_533453_533612	0.700289	SF3B4	YES
TPP2_IR_chr13_+_103297259_103298740_103297259_103297359_103298644_103298740	0.700023	SF3B4	YES
MINK1_IR_chr17_+_4792942_4794030_4792942_4793058_4793812_4794030	0.698596	SF3B4	YES
NARF_IR_chr17_+_80441592_80442826_80441592_80441655_80442689_80442826	0.697393	SF3B4	YES
DGCR8_IR_chr22_+_20077192_20077781_20077192_20077334_20077499_20077781	0.696938	SF3B4	YES
SMARCB1_A5SS_chr22_+_24133943_24134081_24133943_24134054_24135746_24135875	0.696899	SF3B4	YES
UPP1_ES_chr7_+_48142894_48143008_48134360_48134424_48146470_48146679	0.696838	SF3B4	YES
CD46_IR_chr1_+_207940358_207943707_207940358_207941168_207943666_207943707	0.695808	SF3B4	YES
TRA2A_ES_chr7_-_23561751_23562051_23561326_23561459_23571408_23571660	0.694238	SF3B4	YES
MYO19_ES_chr17_-_34857692_34857801_34856909_34857075_34858937_34859040	0.693882	SF3B4	YES
CORO1A_IR_chr16_+_30196530_30198041_30196530_30196728_30197919_30198041	0.693318	SF3B4	YES
NECAP1_IR_chr12_+_8242791_8245380_8242791_8244446_8245272_8245380	0.692319	SF3B4	YES
HNRNPA2B1_IR_chr7_-_26229547_26231958_26229547_26230080_26230613_26231958	0.690321	SF3B4	YES
ACTN1_A3SS_chr14_-_69343799_69345240_69343799_69343957_69345706_69345786	0.690036	SF3B4	YES
FAM193B_ES_chr5_-_176958954_176959201_176958283_176958522_176959444_176959642	0.688384	SF3B4	YES
DGLUCY_ES_chr14_+_91690023_91690139_91681749_91681900_91691028_91691166	0.688378	SF3B4	YES
C1orf174_IR_chr1_-_3807133_3809560_3807133_3807621_3809447_3809560	0.687468	SF3B4	YES
MPV17_IR_chr2_-_27535082_27535456_27535082_27535114_27535361_27535456	0.687057	SF3B4	YES
FN1_ES_chr2_-_216257654_216257926_216256355_216256537_216259251_216259442	0.6859	SF3B4	YES
LARS1_IR_chr5_-_145519767_145522647_145519767_145519824_145522435_145522647	0.683611	SF3B4	YES
SRSF4_ES_chr1_-_29486376_29486570_29485886_29485998_29486887_29487029	0.682461	SF3B4	YES
USP14_IR_chr18_+_209971_210493_209971_210031_210386_210493	0.67896	SF3B4	YES
DDX3X_IR_chrX_+_41206112_41206704_41206112_41206265_41206568_41206704	0.677488	SF3B4	YES
NRBP2_IR_chr8_-_144921681_144921997_144921681_144921721_144921908_144921997	0.669719	SF3B4	YES
IDH3A_ES_chr15_+_78449250_78449504_78447555_78447617_78449890_78449973	0.668733	SF3B4	YES
CWC25_A5SS_chr17_-_36966529_36966848_36966721_36966848_36965955_36966018	0.667798	SF3B4	YES
HNRNPA2B1_ES_chr7_-_26231921_26231958_26230613_26230748_26232115_26232197	0.667569	SF3B4	YES
HINT1_IR_chr5_-_130494989_130498369_130494989_130498170_130498265_130498369	0.665726	SF3B4	YES
NAGK_IR_chr2_+_71299771_71300724_71299771_71299881_71300612_71300724	0.663833	SF3B4	YES
EXOSC8_A3SS_chr13_+_37577632_37578698_37578653_37578698_37577071_37577144	0.663755	SF3B4	YES
TRA2A_ES_chr7_-_23561740_23562051_23561326_23561459_23571408_23571599	0.662498	SF3B4	YES
CXXC1_IR_chr18_-_47812119_47812627_47812119_47812298_47812392_47812627	0.661235	SF3B4	YES
BAP1_A3SS_chr3_-_52436795_52436956_52436795_52436887_52437154_52437314	0.660168	SF3B4	YES
HNRNPC_ES_chr14_-_21731470_21731741_21702190_21702388_21737457_21737584	0.659477	SF3B4	YES
HEXD_IR_chr17_+_80398873_80399142_80398873_80398951_80399041_80399142	0.655883	SF3B4	YES
FXYD1_A3SS_chr19_+_35630926_35631044_35630980_35631044_35630345_35630492	0.655476	SF3B4	YES
DDX17_IR_chr22_-_38883884_38888120_38883884_38884120_38888061_38888120	0.654519	SF3B4	YES
TRPT1_IR_chr11_-_63992273_63993052_63992273_63992442_63992971_63993052	0.651554	SF3B4	YES
ADIRF_ES_chr10_+_88729957_88730019_88728239_88728362_88730233_88730672	0.650846	SF3B4	YES
MRPL55_ES_chr1_-_228296656_228296722_228295936_228296019_228296850_228297000	0.650667	SF3B4	YES
PPP2R3B_IR_chrX_-_302042_302666_302042_302131_302618_302666	0.649675	SF3B4	YES
CLASRP_A5SS_chr19_+_45571273_45571316_45571273_45571312_45571678_45571738	0.649317	SF3B4	YES
SULT1A2_ES_chr16_-_28604763_28604889_28603584_28603802_28606688_28606785	0.648946	SF3B4	YES
SON_ES_chr21_+_34944857_34944936_34941277_34941393_34945614_34945761	0.647386	SF3B4	YES
DDX47_IR_chr12_+_12976137_12976950_12976137_12976253_12976804_12976950	0.64637	SF3B4	YES
NT5C3B_A5SS_chr17_-_39991840_39992209_39992111_39992209_39991455_39991524	0.645375	SF3B4	YES
PSMC2_IR_chr7_+_103002404_103003205_103002404_103002535_103003133_103003205	0.644538	SF3B4	YES
ARIH2_ES_chr3_+_48982569_48982614_48964151_48965246_48999045_48999112	0.64415	SF3B4	YES
CTNNB1_IR_chr3_+_41280625_41281395_41280625_41280845_41281310_41281395	0.642055	SF3B4	YES
DNAJC4_ES_chr11_+_63998504_63998619_63998124_63998412_63999343_63999436	0.641036	SF3B4	YES
SEC24C_IR_chr10_+_75530038_75530556_75530038_75530229_75530467_75530556	0.639225	SF3B4	YES
F12_IR_chr5_-_176832324_176832806_176832324_176832434_176832736_176832806	0.639065	SF3B4	YES
PTMA_IR_chr2_+_232576058_232576693_232576058_232576129_232576597_232576693	0.637979	SF3B4	YES
METTL17_IR_chr14_+_21462953_21463392_21462953_21463060_21463324_21463392	0.636659	SF3B4	YES
DDX23_IR_chr12_-_49231064_49231440_49231064_49231176_49231307_49231440	0.633331	SF3B4	YES
ZSWIM7_IR_chr17_-_15881041_15881477_15881041_15881227_15881358_15881477	0.633305	SF3B4	YES
CHID1_ES_chr11_-_908542_908645_904706_904859_910775_910816	0.632873	SF3B4	YES
GPS2_IR_chr17_-_7216887_7217307_7216887_7217040_7217225_7217307	0.631988	SF3B4	YES
SCRN2_IR_chr17_-_45915058_45915816_45915058_45915368_45915636_45915816	0.631715	SF3B4	YES
IDI1_IR_chr10_-_1089241_1090111_1089241_1089333_1089939_1090111	0.630517	SF3B4	YES
NAGK_A3SS_chr2_+_71299956_71300724_71300612_71300724_71299771_71299881	0.630391	SF3B4	YES
FN1_A3SS_chr2_-_216236632_216237023_216236632_216236738_216238045_216238134	0.629876	SF3B4	YES
FLNB_A5SS_chr3_+_58127585_58127656_58127585_58127623_58128377_58128479	0.629743	SF3B4	YES
SLC43A3_A3SS_chr11_-_57194061_57194223_57194061_57194125_57194535_57194594	0.624836	SF3B4	YES
MTERF4_ES_chr2_-_242031310_242031529_242029395_242029459_242033692_242033847	0.623623	SF3B4	YES
SBF1_IR_chr22_-_50897899_50898588_50897899_50898095_50898381_50898588	0.621035	SF3B4	YES
EFTUD2_IR_chr17_-_42930885_42931724_42930885_42931003_42931637_42931724	0.619842	SF3B4	YES
RSRP1_A3SS_chr1_-_25570041_25570715_25570041_25570124_25571641_25571792	0.619588	SF3B4	YES
USF2_ES_chr19_+_35760706_35760906_35760349_35760602_35761350_35761420	0.619028	SF3B4	YES
EPS8L2_ES_chr11_+_706674_706801_706231_706288_709330_709451	0.61836	SF3B4	YES
GOLM2_ES_chr15_+_44695085_44695252_44673004_44673174_44705534_44707927	0.617819	SF3B4	YES
DPH1_IR_chr17_+_1945062_1947192_1945062_1945169_1945899_1947192	0.617613	SF3B4	YES
E2F4_IR_chr16_+_67226664_67227073_67226664_67226773_67226912_67227073	0.616908	SF3B4	YES
NR1I3_ES_chr1_-_161200907_161201023_161200135_161200708_161201119_161201264	0.616135	SF3B4	YES
CAPN2_IR_chr1_+_223957543_223958227_223957543_223957611_223958149_223958227	0.615414	SF3B4	YES
YPEL5_ES_chr2_+_30371111_30371407_30369807_30369928_30379494_30379658	0.613807	SF3B4	YES
MTO1_ES_chr6_+_74190016_74190090_74189659_74189849_74190398_74190528	0.613791	SF3B4	YES
HNRNPH3_ES_chr10_+_70097615_70097753_70096956_70097090_70098260_70098399	0.612942	SF3B4	YES
TSEN54_IR_chr17_+_73517490_73518414_73517490_73517591_73517786_73518414	0.611708	SF3B4	YES
C8B_ES_chr1_-_57425202_57425330_57422442_57422583_57425693_57425849	0.61121	SF3B4	YES
VPS52_IR_chr6_-_33232151_33232677_33232151_33232274_33232559_33232677	0.610321	SF3B4	YES
B4GALT3_IR_chr1_-_161143395_161143839_161143395_161143517_161143649_161143839	0.610283	SF3B4	YES
PQBP1_IR_chrX_+_48759510_48760072_48759510_48759794_48760009_48760072	0.609229	SF3B4	YES
SHFL_IR_chr19_+_10201926_10202306_10201926_10202029_10202152_10202306	0.608717	SF3B4	YES
MAN1B1_ES_chr9_+_140000060_140000368_139995936_139996124_140000577_140000767	0.607433	SF3B4	YES
QARS1_A3SS_chr3_-_49140778_49140899_49140778_49140842_49141064_49141139	0.60707	SF3B4	YES
DECR2_ES_chr16_+_456685_456833_456346_456397_457425_457560	0.605684	SF3B4	YES
GORASP1_IR_chr3_-_39141796_39144372_39141796_39142593_39144169_39144372	0.604109	SF3B4	YES
THNSL2_ES_chr2_+_88485070_88485243_88484847_88484998_88485417_88486146	0.603843	SF3B4	YES
GGA3_IR_chr17_-_73237696_73238554_73237696_73237777_73238417_73238554	0.600919	SF3B4	YES
CYP4A11_ES_chr1_-_47400672_47400730_47400125_47400231_47401195_47401319	0.600132	SF3B4	YES
METTL17_IR_chr14_+_21461277_21462222_21461277_21461350_21462128_21462222	0.59958	SF3B4	YES
REPIN1_ES_chr7_+_150067803_150067973_150065911_150066030_150068317_150068744	0.599082	SF3B4	YES
REPIN1_ES_chr7_+_150066831_150066957_150065898_150066030_150068317_150069331	0.598944	SF3B4	YES
DNAJC11_IR_chr1_-_6712889_6714099_6712889_6713011_6713971_6714099	0.595974	SF3B4	YES
CWC25_ES_chr17_-_36966529_36966653_36965955_36966018_36966721_36966848	0.595338	SF3B4	YES
SLC29A1_ES_chr6_+_44193798_44193904_44187290_44187519_44195000_44195079	0.593337	SF3B4	YES
FDPS_ES_chr1_+_155289648_155289719_155289402_155289479_155290200_155290456	0.590984	SF3B4	YES
QRICH1_IR_chr3_-_49070055_49070661_49070055_49070206_49070553_49070661	0.590692	SF3B4	YES
THOC6_IR_chr16_+_3075925_3076167_3075925_3075989_3076064_3076167	0.58842	SF3B4	YES
ZDHHC6_IR_chr10_-_114192998_114194222_114192998_114193039_114194055_114194222	0.586611	SF3B4	YES
PICALM_ES_chr11_-_85689113_85689136_85687666_85687725_85692172_85692271	0.583692	SF3B4	YES
APEX1_IR_chr14_+_20923385_20923862_20923385_20923553_20923737_20923862	0.582164	SF3B4	YES
TRMT11_A3SS_chr6_+_126332071_126332563_126332399_126332563_126329538_126329618	0.58179	SF3B4	YES
GKAP1_ES_chr9_-_86383733_86383885_86368173_86368274_86395297_86395319	0.581671	SF3B4	YES
ACMSD_ES_chr2_+_135619539_135619588_135616831_135616927_135620965_135621201	0.581284	SF3B4	YES
GLT8D1_ES_chr3_-_52738740_52738968_52734461_52734512_52739463_52739780	0.58025	SF3B4	YES
HNRNPA2B1_IR_chr7_-_26230613_26233314_26230613_26232197_26232871_26233314	0.578163	SF3B4	YES
MRPL43_ES_chr10_-_102743705_102743831_102743512_102743574_102746506_102746732	0.576606	SF3B4	YES
QARS1_IR_chr3_-_49140778_49141139_49140778_49140842_49141064_49141139	0.576538	SF3B4	YES
CNPPD1_IR_chr2_-_220039500_220039830_220039500_220039628_220039710_220039830	0.575514	SF3B4	YES
DNAJC4_IR_chr11_+_64001366_64001753_64001366_64001452_64001545_64001753	0.573455	SF3B4	YES
REPIN1_ES_chr7_+_150066760_150066957_150065879_150066030_150068317_150068481	0.573108	SF3B4	YES
PHYKPL_ES_chr5_-_177639974_177640104_177637969_177638971_177641797_177641886	0.572696	SF3B4	YES
KIF12_IR_chr9_-_116855509_116855777_116855509_116855613_116855687_116855777	0.572405	SF3B4	YES
BCLAF1_ES_chr6_-_136590279_136590441_136589300_136589477_136590575_136590750	0.572092	SF3B4	YES
SRSF4_ES_chr1_-_29486376_29486603_29485886_29485998_29486887_29487029	0.571886	SF3B4	YES
AOPEP_ES_chr9_+_97844857_97845001_97842976_97843062_97848964_97849200	0.570313	SF3B4	YES
DECR2_ES_chr16_+_456685_456889_456346_456397_457425_457580	0.561613	SF3B4	YES
CLK4_ES_chr5_-_178046839_178047674_178045557_178045779_178050257_178050417	0.560674	SF3B4	YES
SLC17A9_A5SS_chr20_+_61594936_61595374_61594936_61595032_61595580_61595667	0.559989	SF3B4	YES
CTNNB1_A3SS_chr3_+_41281151_41281395_41281310_41281395_41280625_41280845	0.559988	SF3B4	YES
SLC66A2_ES_chr18_-_77693969_77694022_77662420_77664183_77703329_77703462	0.559231	SF3B4	YES
ALKBH2_IR_chr12_-_109530312_109531277_109530312_109530742_109531052_109531277	0.546822	SF3B4	YES
RAF1_IR_chr3_-_12626621_12629136_12626621_12627298_12629090_12629136	0.546331	SF3B4	YES
SUPT7L_A3SS_chr2_-_27883851_27884468_27883851_27884255_27885046_27885148	0.5458	SF3B4	YES
FBXO9_IR_chr6_+_52957532_52958359_52957532_52957622_52958264_52958359	0.5453	SF3B4	YES
RAB3GAP2_IR_chr1_-_220327310_220330830_220327310_220327399_220330612_220330830	0.545035	SF3B4	YES
CERS5_ES_chr12_-_50526745_50527851_50523581_50524477_50528329_50528485	0.544889	SF3B4	YES
DNAJA3_IR_chr16_+_4492269_4493165_4492269_4492421_4493018_4493165	0.544782	SF3B4	YES
MKNK1_ES_chr1_-_47025906_47025949_47023079_47024472_47027150_47027314	0.544721	SF3B4	YES
DNAJC11_A3SS_chr1_-_6712889_6713447_6712889_6713011_6713971_6714099	0.543952	SF3B4	YES
GTPBP4_IR_chr10_+_1042046_1043248_1042046_1042182_1043148_1043248	0.543832	SF3B4	YES
FN1_ES_chr2_-_216236832_216237023_216236632_216236738_216238045_216238134	0.54278	SF3B4	YES
SULT1A2_IR_chr16_-_28606688_28606996_28606688_28606785_28606871_28606996	0.542215	SF3B4	YES
LIG1_A5SS_chr19_-_48623424_48624579_48624427_48624579_48622394_48622447	0.54129	SF3B4	YES
CYP2D6_ES_chr22_-_42525035_42525187_42524786_42524946_42525740_42525911	0.540446	SF3B4	YES
REPIN1_ES_chr7_+_150067849_150067973_150065879_150066030_150068317_150068892	0.539906	SF3B4	YES
MTG1_IR_chr10_+_135215033_135215749_135215033_135215094_135215653_135215749	0.539458	SF3B4	YES
IFT43_IR_chr14_+_76548638_76549035_76548638_76548710_76548960_76549035	0.538123	SF3B4	YES
GMPPA_A5SS_chr2_+_220368805_220369590_220368805_220368935_220369950_220370084	0.537895	SF3B4	YES
NR1I3_ES_chr1_-_161200907_161201035_161200603_161200708_161201119_161201264	0.537434	SF3B4	YES
RPS25_A5SS_chr11_-_118888635_118888763_118888668_118888763_118888072_118888143	0.537021	SF3B4	YES
HNRNPH1_IR_chr5_-_179047893_179048398_179047893_179048036_179048243_179048398	0.534325	SF3B4	YES
NUPR1_ES_chr16_-_28549847_28549975_28549327_28549530_28550117_28550272	0.534175	SF3B4	YES
GTF3C2_A5SS_chr2_-_27551272_27551463_27551335_27551463_27550904_27551056	0.534117	SF3B4	YES
ZBTB8OS_ES_chr1_-_33097428_33097480_33093109_33093145_33099246_33099328	0.533935	SF3B4	YES
DHRS1_IR_chr14_-_24760345_24760831_24760345_24760425_24760762_24760831	0.533805	SF3B4	YES
IDH3B_A5SS_chr20_-_2639284_2639483_2639405_2639483_2639041_2639168	0.53036	SF3B4	YES
MCM7_IR_chr7_-_99696646_99697376_99696646_99697026_99697212_99697376	0.527563	SF3B4	YES
BIN1_ES_chr2_-_127815049_127815177_127808730_127808819_127816587_127816731	0.525306	SF3B4	YES
BORCS8_A5SS_chr19_-_19289656_19291570_19291495_19291570_19287817_19288269	0.522766	SF3B4	YES
AFM_ES_chr4_+_74357589_74357803_74354347_74354476_74361017_74361149	0.5224	SF3B4	YES
SLC25A25_IR_chr9_+_130868632_130869458_130868632_130868799_130869308_130869458	0.518134	SF3B4	YES
EZH2_IR_chr7_-_148513776_148515209_148513776_148514483_148514969_148515209	0.51654	SF3B4	YES
GTF2H4_IR_chr6_+_30879461_30879923_30879461_30879544_30879791_30879923	0.514609	SF3B4	YES
D2HGDH_ES_chr2_+_242694046_242694161_242690661_242690803_242695264_242695429	0.514072	SF3B4	YES
WDR83_A3SS_chr19_+_12781333_12781425_12781377_12781425_12780994_12781099	0.509921	SF3B4	YES
CLCN7_IR_chr16_-_1499277_1500667_1499277_1499328_1500498_1500667	0.508244	SF3B4	YES
RASSF4_IR_chr10_+_45465613_45467296_45465613_45465712_45467221_45467296	0.50821	SF3B4	YES
IDS_ES_chrX_-_148583605_148583707_148582480_148582568_148584842_148585019	0.508063	SF3B4	YES
BAP1_IR_chr3_-_52440269_52440923_52440269_52440392_52440845_52440923	0.507291	SF3B4	YES
DCAF8_ES_chr1_-_160190249_160190481_160188639_160188758_160192441_160192571	0.505802	SF3B4	YES
EXOSC2_IR_chr9_+_133576254_133577697_133576254_133576322_133577521_133577697	0.503462	SF3B4	YES
OFD1_IR_chrX_+_13785246_13786343_13785246_13785403_13786173_13786343	0.501248	SF3B4	YES
COPA_IR_chr1_-_160265526_160265939_160265526_160265649_160265851_160265939	0.848217	SF3B4	NO
HMGN2_IR_chr1_+_26799974_26800223_26799974_26800018_26800194_26800223	0.803492	SF3B4	NO
PHGDH_ES_chr1_+_120272132_120272256_120269627_120269725_120277257_120277305	0.80085	SF3B4	NO
NONO_A3SS_chrX_+_70517438_70518358_70517686_70518358_70517227_70517311	0.792939	SF3B4	NO
DCAF13_IR_chr8_+_104439325_104442917_104439325_104439480_104442840_104442917	0.781911	SF3B4	NO
UQCRH_ES_chr1_+_46775569_46775716_46774773_46774799_46775827_46775988	0.766326	SF3B4	NO
KAT2A_A5SS_chr17_-_40271072_40271454_40271263_40271454_40270315_40270421	0.765336	SF3B4	NO
ASL_ES_chr7_+_65546790_65546984_65540821_65541080_65547355_65547438	0.753238	SF3B4	NO
SHFL_ES_chr19_+_10199983_10200054_10197927_10197976_10200333_10200371	0.751509	SF3B4	NO
SLC25A3_IR_chr12_+_98987753_98989626_98987753_98987913_98989505_98989626	0.749123	SF3B4	NO
NRBP2_IR_chr8_-_144917990_144918200_144917990_144918045_144918137_144918200	0.745886	SF3B4	NO
MPC1_ES_chr6_-_166782221_166782449_166780283_166780379_166783706_166783709	0.702943	SF3B4	NO
NDUFV3_ES_chr21_+_44317037_44317157_44313378_44313491_44328974_44333414	0.693555	SF3B4	NO
CD46_IR_chr1_+_207940358_207941168_207940358_207940540_207941124_207941168	0.690637	SF3B4	NO
EIF4A1_IR_chr17_+_7479842_7480483_7479842_7480010_7480374_7480483	0.68179	SF3B4	NO
MED17_IR_chr11_+_93542883_93545544_93542883_93543042_93545019_93545544	0.675424	SF3B4	NO
ACSL3_IR_chr2_+_223791735_223793654_223791735_223791907_223793580_223793654	0.667538	SF3B4	NO
C1orf43_ES_chr1_-_154186369_154186422_154184934_154185100_154186933_154187050	0.660552	SF3B4	NO
HSP90B1_IR_chr12_+_104336852_104337652_104336852_104337097_104337516_104337652	0.639978	SF3B4	NO
CD46_ES_chr1_+_207943293_207943468_207940358_207940540_207943666_207943707	0.617164	SF3B4	NO
CTSH_A3SS_chr15_-_79223793_79224383_79223793_79223848_79224714_79224800	0.613655	SF3B4	NO
ACTG1_A3SS_chr17_-_79478214_79478829_79478214_79478652_79478929_79479168	0.60846	SF3B4	NO
XPOT_IR_chr12_+_64818818_64819237_64818818_64818962_64819118_64819237	0.606468	SF3B4	NO
MPRIP_ES_chr17_+_17083921_17083983_17083317_17083402_17088137_17088874	0.602105	SF3B4	NO
DNAJB11_ES_chr3_+_186297670_186297893_186295457_186295589_186299160_186299302	0.601777	SF3B4	NO
CHKB_IR_chr22_-_51020178_51020786_51020178_51020291_51020678_51020786	0.598023	SF3B4	NO
HMGN2_IR_chr1_+_26799974_26800626_26799974_26800223_26800576_26800626	0.591209	SF3B4	NO
WDR77_ES_chr1_-_111984121_111984226_111983920_111984011_111984647_111984715	0.588282	SF3B4	NO
ARF5_IR_chr7_+_127229539_127230191_127229539_127229648_127230120_127230191	0.588132	SF3B4	NO
HNRNPA3_IR_chr2_+_178083975_178086704_178083975_178084042_178084136_178086704	0.581237	SF3B4	NO
ARL16_IR_chr17_-_79649064_79650156_79649064_79649705_79650043_79650156	0.57436	SF3B4	NO
A1CF_ES_chr10_-_52610425_52610567_52603748_52603882_52619602_52619745	0.570627	SF3B4	NO
SPTAN1_IR_chr9_+_131361242_131362394_131361242_131361265_131362359_131362394	0.568668	SF3B4	NO
AP3D1_IR_chr19_-_2109085_2109957_2109085_2109206_2109872_2109957	0.565462	SF3B4	NO
PRMT5_IR_chr14_-_23397335_23397824_23397335_23397420_23397706_23397824	0.565018	SF3B4	NO
SUPT7L_IR_chr2_-_27883851_27885148_27883851_27884255_27885046_27885148	0.549391	SF3B4	NO
TAF9_IR_chr5_-_68660611_68662422_68660611_68661581_68662330_68662422	0.548939	SF3B4	NO
SELENOF_ES_chr1_-_87333736_87333785_87328128_87329288_87346345_87346408	0.547272	SF3B4	NO
SLC29A1_IR_chr6_+_44197644_44198218_44197644_44197783_44198084_44198218	0.546593	SF3B4	NO
ACTG1_IR_chr17_-_79477953_79478652_79477953_79478134_79478214_79478652	0.545059	SF3B4	NO
NAGK_IR_chr2_+_71302685_71303831_71302685_71302772_71303734_71303831	0.542369	SF3B4	NO
HNF4A_A5SS_chr20_+_43056975_43057127_43056975_43057097_43058163_43058311	0.540568	SF3B4	NO
ILF2_IR_chr1_-_153635495_153635752_153635495_153635609_153635691_153635752	0.538733	SF3B4	NO
RANBP3_A3SS_chr19_-_5933425_5933667_5933425_5933490_5941632_5941718	0.538626	SF3B4	NO
KDM1A_IR_chr1_+_23382425_23384058_23382425_23382531_23383977_23384058	0.536495	SF3B4	NO
SRSF6_ES_chr20_+_42087793_42088060_42087001_42087149_42088411_42088535	0.53607	SF3B4	NO
ACAA1_A5SS_chr3_-_38167653_38168191_38168001_38168191_38167317_38167372	0.534817	SF3B4	NO
AP2M1_IR_chr3_+_183900545_183901876_183900545_183900656_183901270_183901876	0.534658	SF3B4	NO
CTSH_A3SS_chr15_-_79223793_79224380_79223793_79223848_79224714_79224800	0.533616	SF3B4	NO
ZC3H14_IR_chr14_+_89075611_89076147_89075611_89075747_89076056_89076147	0.532068	SF3B4	NO
SMARCE1_IR_chr17_-_38786966_38787945_38786966_38787176_38787844_38787945	0.5312	SF3B4	NO
TBCE_IR_chr1_+_235599060_235599923_235599060_235599155_235599701_235599923	0.529692	SF3B4	NO
SCAMP2_IR_chr15_-_75144410_75146460_75144410_75144527_75146362_75146460	0.528927	SF3B4	NO
NUDT5_IR_chr10_-_12212716_12212907_12212716_12212769_12212899_12212907	0.524807	SF3B4	NO
GUK1_ES_chr1_+_228336072_228336240_228335322_228335400_228336366_228336509	0.521367	SF3B4	NO
EIF4A1_IR_chr17_+_7481145_7481562_7481145_7481234_7481483_7481562	0.52036	SF3B4	NO
HSPD1_IR_chr2_-_198359381_198360100_198359381_198359476_198360018_198360100	0.518464	SF3B4	NO
SRSF4_IR_chr1_-_29485886_29487029_29485886_29485998_29486887_29487029	0.51662	SF3B4	NO
PWWP3A_ES_chr19_+_1371233_1371389_1370641_1371077_1373071_1373159	0.516612	SF3B4	NO
ADAR_IR_chr1_-_154557693_154558341_154557693_154557820_154558229_154558341	0.512497	SF3B4	NO
NCL_IR_chr2_-_232321712_232322511_232321712_232321835_232322354_232322511	0.510402	SF3B4	NO
CSRP1_IR_chr1_-_201454411_201458112_201454411_201454504_201457983_201458112	0.507733	SF3B4	NO
HARS1_IR_chr5_-_140054602_140056481_140054602_140054718_140056239_140056481	0.500077	SF3B4	NO

## Sheet: Table S2
Table S2. siRNA sequence, qRT-PCR and RT-PCR Primers used in this study.
Target	Sense	Antisense
siRNA sequence
SF3B4#1	5′-GGAUGAGAAGGUUAGUGAATT-3′ (sense)	5′-UUCACUAACCUUCUCAUCCTT-3′ (antisense）
SF3B4#2	5′-GCACCAAGGCUAUGGCUUUTT-3′ (sense)	5′-AAAGCCAUAGCCUUGGUGCTT-3′ (antisense）
MBNL1#1	5′-CAUAAUAUCUGCCGAACAU-3′ (sense)	5′-AUGUUCGGCAGAUAUUAUG-3′ (antisense）
MBNL1#2	5′-GGCCAGACACGGAAUGUAA-3′ (sense)	5′-UUACAUUCCGUGUCUGGCC-3′ (antisense）
HNRNPL#1	5′-GUCCAUACCCUUACACUCUTT-3′ (sense)	5′-AGAGUGUAAGGGUAUGGACTT-3′ (antisense）
HNRNPL#2	5′-AGAGUGUAAGGGUAUGGACTT-3′ (sense)	5′-GUCCAUACCCUUACACUCUTT-3′ (antisense）
PTBP1#1	5′-AGAAGGACCGCAAGAUGGCACUGAU-3′ (sense)	5′-AUCAGUGCCAUCUUGCGGUCCUUCU-3′ (antisense）
PTBP1#2	5′-ACCGCAAGAUGGCACUGAUCCAGAU-3′ (sense)	5′-AUCUGGAUCAGUGCCAUCUUGCGGU-3′ (antisense）
RBFOX1(A2BP1)#1	5′-GCGAGGCUCAAAGGGAUUUTT-3′ (sense)	5′-AAAUCCCUUUGAGCCUCGCTT-3′ (antisense）
RBFOX1(A2BP1)#2	5′-GGUCUCGUUCUUUCUUCAUTT-3′ (sense)	5′-AUGAAGAAAGAACGAGACCTT-3′ (antisense）
NC	5′-UUCUCCGAACGUGUCACGUTT-3′ (sense)	5′-ACGUGACACGUUCGGAGAATT-3′ (antisense）
Target	Forward	Reverse
qRT-PCR primers
SF3B4	AGTCAACACCCACATGCCAA	CACCCGTATTGGCTTCCCAT
MBNL1	AGATGCTCTCGGGAAAAGTG	CAGCCTGGTTGACCTGGTAT
HNRNPL	GTGTGGTGGAAGCAGACCTTGT	CAAACTCCACCAGTGCTTGTCTC
PTBP1	CTCCAAGTTCGGCACAGTGTTG	CAGGCGTTGTAGATGTTCTGCC
RBFOX1(A2BP1)	TCTCCCCACCTTTCTCGGATACC	GAAGACCCGTGACGGATACC
Target	Forward	Reverse
RT-PCR primers
ARL16	TTTGTGATGGACGCCTCTGACC	CAGGAGAGAACGGCAGTTTCC
HPN	CCAGGCCTGGAGACTGACC	GTTAATGATTCCCTGGCTGACC
DVL3	CAACCCGGCTAAATGGAACTGC	CCGCTCAATCCGAGAAACCTTCT
NUMB	ACCTGAGGACCCCTTCTCAT	CGGACGCTCTTAGACACCTC
EXOC1	TGCAAAGATCAAGATGACTGG	CCCATATCCAACAGGGAAGA
CD44S	TACTGATGATGACGTGAGCA	CTCCACCTTCTTGACTCCCATG
PTK2	GTCATCTGGGAAGCCTTGCC	CGTACACCTTATCATTCGACCGG
TPM1	TGGCCCGTAAGCTGGTCAT	CCAGTGACTTCAAGTTGTTCGTC
EIF4A2	CGGGATTGATGTGCAACAAGTG	GATCGCCTATTCAGCAACAGC
GAPDH	GTCTCCTCTGACTTCAACAGCG	ACCACCCTGTTGCTGTAGCCAA

## Sheet: Table S3
Table S3. MRAS results on comparing 13 primary and 7 metastasis breast cancer samples, including MRAS scores, and the targets of MBNL1, related with Figure 4h, k, f, m and Extended Data Figure 5b.
MRAS Score
RBP	DS	NT	#(DS ∩ NT)	D	NES1	NES2	odds	MRAS_Score	logFC	Direction
ESRP1	457	119	59	0.599683	1.74991	1.55333	19.7459	7.24334	1.25609	Up
MBNL1	457	396	104	1	1.61642	1.29652	8.08604	5.95937	-1.13695	Down
STIP1	457	389	100	0.655873	1.57385	1.45799	7.7401	4.18709	1.03453	Up
CSTF2	457	436	111	0.607908	1.60745	1.36962	7.92565	3.76786	0.722292	Up
RBM8A	457	434	83	0.53672	1.51579	1.31423	4.91498	2.37038	0.850872	Up
RBM39	457	528	82	0.637644	1.42496	1.24513	3.74658	2.18983	1.29306	Up
PA2G4	457	230	59	0.280286	1.52623	1.84955	6.80672	2.06423	0.850614	Up
SRSF5	457	654	107	0.232961	1.48497	1.27735	4.29899	0.916209	-0.415774	Down
KHDRBS1	457	242	60	0.112133	1.55067	1.47352	6.51386	0.653923	0.306411	Up
PRPF6	457	145	29	0.14428	1.43598	1.33846	4.53031	0.590231	0.745525	Up
DS: differentially spliced events
NT: network targets
#(DS ∩ NT): The overlap of DS and NT
D, NES1, NES2, odds: four enrichment scores used in MRAS
MRAS_Score: final MRAS score by integrating the four enrichment scores
logFC: fold change of expression of RBP list in column 1
Direction: direction of each RBP (Upregulation or Downregulation)
the targets of MBNL1
Event_ID	P	Regultor	if_DS
ID	score	RBP	if_DS
NUMB_ES_chr14_-_73743917_73744001_73745989_73746132_73749067_73749213	0.994821	MBNL1	YES
EXOC1_ES_chr4_+_56749989_56750094_56755054_56755098_56756389_56756552	0.986915	MBNL1	YES
EPB41L2_ES_chr6_-_131191217_131191266_131199244_131199390_131206236_131206408	0.998152	MBNL1	YES
SPAG9_ES_chr17_-_49052231_49052308_49053224_49053262_49054469_49054582	0.998143	MBNL1	YES
SLK_ES_chr10_+_105767956_105768114_105770574_105770666_105777918_105778047	0.998035	MBNL1	YES
ARHGEF11_ES_chr1_-_156907227_156907288_156908210_156908305_156909340_156909532	0.997375	MBNL1	YES
MAP3K7_ES_chr6_-_91246056_91246120_91254271_91254351_91256977_91257106	0.997034	MBNL1	YES
SLMAP_ES_chr3_+_57908616_57908750_57911572_57911661_57913023_57913187	0.996525	MBNL1	YES
NCOR2_A5SS_chr12_-_124810737_124810916_124811955_124812131_124812093_124812131	0.995364	MBNL1	YES
ESYT2_ES_chr7_-_158542340_158542414_158545472_158545534_158552177_158552272	0.995259	MBNL1	YES
WARS_ES_chr14_-_100835457_100835595_100841620_100841740_100842597_100842622	0.994647	MBNL1	YES
WARS_ES_chr14_-_100835457_100835595_100841620_100841687_100842597_100842622	0.994515	MBNL1	YES
ARVCF_ES_chr22_-_19957421_19958266_19958739_19958858_19959409_19959494	0.994404	MBNL1	YES
LRRFIP2_ES_chr3_-_37125136_37125297_37132958_37133029_37136283_37136399	0.994103	MBNL1	YES
WARS_ES_chr14_-_100835457_100835595_100841620_100841743_100842597_100842622	0.994093	MBNL1	YES
ACOT9_ES_chrX_-_23751289_23751334_23752458_23752484_23754036_23754133	0.994081	MBNL1	YES
CD47_ES_chr3_-_107765985_107766139_107769425_107769449_107770786_107770817	0.993878	MBNL1	YES
ATG16L1_A5SS_chr2_+_234181612_234181698_234181612_234182423_234183322_234183384	0.99356	MBNL1	YES
ATG16L1_ES_chr2_+_234181612_234181698_234182367_234182423_234183322_234183384	0.992277	MBNL1	YES
GOLGA2_ES_chr9_-_131030699_131030803_131035064_131035144_131036129_131036132	0.991941	MBNL1	YES
MYO18A_ES_chr17_-_27409334_27409456_27412622_27412666_27413456_27413595	0.991213	MBNL1	YES
CAST_ES_chr5_+_96058343_96058402_96062498_96062563_96063193_96063234	0.989623	MBNL1	YES
MARK3_ES_chr14_+_103958114_103958371_103964839_103964865_103969219_103969403	0.98807	MBNL1	YES
KIAA1217_ES_chr10_+_24825703_24825822_24831812_24833410_24833910_24834032	0.985031	MBNL1	YES
PALM_ES_chr19_+_736019_736078_740352_740483_746285_746373	0.984191	MBNL1	YES
TBC1D23_ES_chr3_+_100029247_100029386_100030677_100030721_100034943_100035031	0.984156	MBNL1	YES
ADAM15_ES_chr1_+_155033239_155033308_155034380_155034451_155034721_155034772	0.983886	MBNL1	YES
ATP5C1_ES_chr10_+_7844721_7844817_7848937_7848973_7849622_7849756	0.983767	MBNL1	YES
GOLGA4_ES_chr3_+_37396592_37396678_37402734_37402796_37407571_37408236	0.983554	MBNL1	YES
MPRIP_ES_chr17_+_17083317_17083402_17083921_17083983_17088137_17088290	0.982611	MBNL1	YES
PTPRS_ES_chr19_-_5215509_5215606_5216731_5216778_5218431_5218543	0.982523	MBNL1	YES
CLSTN1_ES_chr1_-_9795943_9796100_9797556_9797610_9801152_9801314	0.981524	MBNL1	YES
EXOC7_ES_chr17_-_74085256_74085401_74086410_74086478_74090495_74090570	0.979515	MBNL1	YES
SMARCC2_ES_chr12_-_56557129_56557549_56558087_56558152_56558432_56558515	0.979464	MBNL1	YES
ST7_ES_chr7_+_116771939_116772014_116774178_116774246_116776135_116776272	0.97854	MBNL1	YES
ANXA6_ES_chr5_-_150489316_150489407_150490188_150490205_150496688_150496741	0.975649	MBNL1	YES
AP1B1_ES_chr22_-_29724810_29724884_29725701_29725709_29726367_29726521	0.975445	MBNL1	YES
BNIP2_ES_chr15_-_59956272_59956319_59960302_59960337_59961091_59961148	0.975078	MBNL1	YES
SEC16A_ES_chr9_-_139338275_139338352_139339504_139339563_139341307_139341401	0.97346	MBNL1	YES
CTNND1_ES_chr11_+_57529269_57529518_57558857_57559145_57561482_57561553	0.972568	MBNL1	YES
SMARCC2_A5SS_chr12_-_56557129_56557549_56558087_56558515_56558432_56558515	0.971553	MBNL1	YES
CD46_ES_chr1_+_207959001_207959027_207963598_207963690_207966864_207966953	0.970716	MBNL1	YES
ICAM3_IR_chr19_-_10444452_10446029_10446347_10446449_ICAM3_chr19	0.967935	MBNL1	YES
PLEKHM2_ES_chr1_+_16046229_16046415_16047824_16047883_16051812_16052040	0.966651	MBNL1	YES
ABI1_ES_chr10_-_27059174_27059274_27060004_27060018_27065994_27066170	0.966584	MBNL1	YES
MAP2K7_ES_chr19_+_7968770_7968953_7970693_7970740_7974640_7974781	0.96476	MBNL1	YES
DMPK_ES_chr19_-_46273768_46273898_46274608_46274654_46274826_46274923	0.959666	MBNL1	YES
TPM1_ES_chr15_+_63353068_63353138_63353397_63353472_63353912_63353987	0.95617	MBNL1	YES
TPM1_ES_chr15_+_63353397_63353472_63353912_63353987_63354414_63354476	0.954663	MBNL1	YES
ACTN1_ES_chr14_-_69345175_69345240_69345706_69345786_69346679_69346825	0.949371	MBNL1	YES
ADAM15_ES_chr1_+_155033239_155033308_155033894_155033965_155034721_155034772	0.934478	MBNL1	YES
CTNND1_ES_chr11_+_57582866_57582972_57583387_57583473_57583769_57584189	0.933969	MBNL1	YES
ZDHHC7_ES_chr16_-_85015476_85015600_85022369_85022479_85023910_85024232	0.931601	MBNL1	YES
ITGB4_ES_chr17_+_73750699_73750896_73751136_73751294_73751782_73751858	0.929619	MBNL1	YES
PRPF40B_IR_chr12_+_50030499_50036155_50036363_50036458_PRPF40B_chr12	0.928579	MBNL1	YES
SEC31A_ES_chr4_-_83750153_83750211_83763293_83763634_83765539_83765613	0.928071	MBNL1	YES
CCDC64_ES_chr12_+_120510315_120510533_120512247_120512390_120518691_120518821	0.927906	MBNL1	YES
SEC31A_ES_chr4_-_83750153_83750211_83763338_83763634_83765539_83765613	0.920013	MBNL1	YES
DMPK_ES_chr19_-_46273768_46273898_46274229_46274318_46274826_46274923	0.917544	MBNL1	YES
EPB41L1_ES_chr20_+_34785802_34785963_34797410_34797820_34800194_34800298	0.917203	MBNL1	YES
EHBP1_ES_chr2_+_63206458_63206470_63215066_63215173_63217851_63217975	0.917073	MBNL1	YES
TMEM126B_ES_chr11_+_85339674_85339732_85342189_85342360_85342731_85342835	0.916092	MBNL1	YES
ADAM15_ES_chr1_+_155033239_155033308_155033891_155033965_155034721_155034772	0.915179	MBNL1	YES
DVL1_A5SS_chr1_-_1273902_1274033_1274667_1274759_1274742_1274759	0.910881	MBNL1	YES
BICD2_IR_chr9_-_95473645_95475743_95477535_95477745_BICD2_chr9	0.907539	MBNL1	YES
KIAA1217_IR_chr10_+_24831622_24834032_24834756_24836627_KIAA1217_chr10	0.90461	MBNL1	YES
NSFL1C_ES_chr20_-_1435612_1435777_1436359_1436364_1438845_1438919	0.904342	MBNL1	YES
PRPF40A_ES_chr2_-_153533965_153533989_153535570_153535623_153535866_153535986	0.904056	MBNL1	YES
PKIG_ES_chr20_+_43160570_43160619_43211226_43211372_43218438_43218507	0.903713	MBNL1	YES
LAS1L_ES_chrX_-_64743936_64744142_64744444_64744494_64744845_64744926	0.902978	MBNL1	YES
HDAC10_A5SS_chr22_-_50689200_50689334_50689403_50689669_50689531_50689669	0.901472	MBNL1	YES
SUGP2_IR_chr19_-_19103158_19105295_19105953_19106089_SUGP2_chr19	0.897778	MBNL1	YES
ACTN1_A3SS_chr14_-_69345175_69345240_69345175_69345786_69346679_69346825	0.894587	MBNL1	YES
GPR56_ES_chr16_+_57653663_57653793_57675499_57675620_57684165_57684218	0.892073	MBNL1	YES
DMPK_ES_chr19_-_46273768_46273898_46274229_46274654_46274826_46274923	0.882158	MBNL1	YES
PQLC1_ES_chr18_-_77664141_77664183_77693969_77694022_77703329_77703462	0.878549	MBNL1	YES
ODF2L_ES_chr1_-_86820457_86820542_86822127_86822285_86824470_86824574	0.858025	MBNL1	YES
APP_ES_chr21_-_27354657_27354790_27369675_27369731_27372330_27372344	0.850558	MBNL1	YES
FANCA_IR_chr16_-_89803957_89805116_89805290_89805334_FANCA_chr16	0.850259	MBNL1	YES
CCDC50_ES_chr3_+_191087708_191087825_191092851_191093378_191097948_191098063	0.833856	MBNL1	YES
SPTAN1_ES_chr9_+_131353756_131353904_131355262_131355321_131356454_131356652	0.82575	MBNL1	YES
IL4R_ES_chr16_+_27325313_27325341_27341387_27341519_27351507_27351529	0.822813	MBNL1	YES
PQLC1_ES_chr18_-_77679344_77679400_77693969_77694022_77703329_77703462	0.820998	MBNL1	YES
SLAIN2_ES_chr4_+_48385695_48385801_48396593_48396670_48422142_48422460	0.814276	MBNL1	YES
NCOR2_ES_chr12_-_124810737_124810916_124811955_124812179_124815391_124815444	0.800789	MBNL1	YES
CTNND1_ES_chr11_+_57582866_57582972_57583387_57583473_57583772_57585412	0.791679	MBNL1	YES
REPS1_ES_chr6_-_139242201_139242261_139247538_139247618_139251114_139251134	0.767456	MBNL1	YES
ADCK5_IR_chr8_+_145616561_145616911_145616983_145617066_ADCK5_chr8	0.764072	MBNL1	YES
KLC1_ES_chr14_+_104145721_104145882_104151323_104151373_104153418_104153548	0.760812	MBNL1	YES
TMEM5_ES_chr12_+_64174804_64174954_64176321_64176484_64178750_64178852	0.757084	MBNL1	YES
NGLY1_ES_chr3_-_25760902_25761126_25761505_25761682_25770624_25770807	0.750832	MBNL1	YES
INO80E_A3SS_chr16_+_30012329_30012361_30012533_30012851_30012735_30012851	0.71397	MBNL1	YES
ST3GAL1_IR_chr8_-_134487962_134488317_134488521_134488843_ST3GAL1_chr8	0.712323	MBNL1	YES
C1orf159_ES_chr1_-_1018296_1018367_1019295_1019466_1019733_1019763	0.683545	MBNL1	YES
LGALS9_ES_chr17_+_25969264_25969374_25970551_25970646_25972340_25972375	0.64763	MBNL1	YES
MTMR14_ES_chr3_+_9730628_9730766_9739395_9739550_9743474_9743608	0.634315	MBNL1	YES
PAPOLA_ES_chr14_+_97022512_97022750_97026986_97027048_97031292_97031325	0.584421	MBNL1	YES
SNRPE_IR_chr1_+_203830731_203830871_203831310_203831350_SNRPE_chr1	0.582092	MBNL1	YES
FAT1_ES_chr4_-_187510226_187510374_187511522_187511557_187516843_187516899	0.572563	MBNL1	YES
BPTF_ES_chr17_+_65955657_65955991_65959449_65959622_65960328_65960520	0.550092	MBNL1	YES
FAM45A_ES_chr10_+_120863629_120863709_120864276_120864534_120867460_120867608	0.520558	MBNL1	YES
RGL2_ES_chr6_-_33264809_33264892_33264991_33265120_33266232_33266298	0.519185	MBNL1	YES
PICALM_ES_chr11_-_85694909_85695016_85701293_85701442_85707869_85707972	0.518152	MBNL1	YES
ITGAE_ES_chr17_-_3623601_3623696_3626582_3626677_3626982_3627038	0.502597	MBNL1	YES
ABI3BP_ES_chr3_-_100544629_100544688_100547237_100547296_100548425_100548508	0.999937	MBNL1	NO
SORBS1_MEX_chr10_-_97170390_97170534_97174251_97174412_97175226_97175942_97181718_97181830	0.999936	MBNL1	NO
TSHZ2_IR_chr20_+_52103683_52103871_52107405_52107602_TSHZ2_chr20	0.999929	MBNL1	NO
ABCA9_ES_chr17_-_66980197_66980316_66981026_66981120_66981194_66981269	0.999912	MBNL1	NO
ABI3BP_ES_chr3_-_100543702_100543785_100544629_100544688_100547237_100547296	0.999907	MBNL1	NO
PLAGL1_ES_chr6_-_144285924_144285955_144287295_144287335_144290044_144290115	0.999902	MBNL1	NO
ABI3BP_ES_chr3_-_100554445_100554504_100555968_100556015_100558413_100558460	0.999895	MBNL1	NO
STARD5_IR_chr15_-_81601697_81601874_81602112_81602480_STARD5_chr15	0.99989	MBNL1	NO
PLAGL1_ES_chr6_-_144285924_144285955_144287295_144287349_144290044_144290115	0.999886	MBNL1	NO
PLAGL1_ES_chr6_-_144285924_144285955_144287295_144287367_144290044_144290115	0.999884	MBNL1	NO
PPP1R12B_ES_chr1_+_202509170_202509369_202528005_202528021_202531906_202532050	0.999874	MBNL1	NO
CELF2_ES_chr10_+_11299701_11299835_11308561_11308640_11312629_11312787	0.999872	MBNL1	NO
SORBS1_ES_chr10_-_97170390_97170534_97174251_97174619_97175226_97175452	0.999853	MBNL1	NO
HSPB7_A3SS_chr1_-_16341869_16343702_16341869_16343717_16344260_16344320	0.999834	MBNL1	NO
SORBS1_ES_chr10_-_97170390_97170534_97174251_97174412_97181718_97181830	0.999802	MBNL1	NO
RGL1_ES_chr1_+_183711261_183711424_183775509_183775619_183816700_183816908	0.999802	MBNL1	NO
LPHN2_ES_chr1_+_82452585_82452713_82452973_82453025_82456075_82456131	0.999801	MBNL1	NO
SLC9A6_A5SS_chrX_+_135076945_135077048_135076945_135077144_135080267_135080344	0.999787	MBNL1	NO
PPARA_ES_chr22_+_46614160_46614298_46615709_46615911_46627689_46628136	0.999775	MBNL1	NO
TEK_ES_chr9_+_27173220_27173360_27180238_27180366_27183457_27183608	0.999767	MBNL1	NO
HSPB7_A3SS_chr1_-_16343569_16343702_16343569_16343714_16344260_16344320	0.999759	MBNL1	NO
MYO9A_ES_chr15_-_72231193_72231268_72244118_72244237_72252242_72252296	0.999755	MBNL1	NO
PPP1R12B_IR_chr1_+_202508809_202509008_202509143_202509342_PPP1R12B_chr1	0.999755	MBNL1	NO
KCNIP2_A3SS_chr10_-_103586730_103587027_103586730_103587157_103587446_103587508	0.999746	MBNL1	NO
FGD4_IR_chr12_+_32793210_32793387_32795695_32795776_FGD4_chr12	0.999745	MBNL1	NO
KIAA0355_IR_chr19_+_34790584_34790828_34791170_34791472_KIAA0355_chr19	0.999739	MBNL1	NO
SYT15_IR_chr10_-_46959118_46959214_46959944_46960018_SYT15_chr10	0.999728	MBNL1	NO
LRMP_A3SS_chr12_+_25232332_25232396_25232590_25232683_25232636_25232683	0.999727	MBNL1	NO
HSPB7_A5SS_chr1_-_16341994_16342254_16343569_16343702_16343584_16343702	0.999721	MBNL1	NO
SORBS1_ES_chr10_-_97158774_97158946_97165875_97165899_97170390_97170534	0.999719	MBNL1	NO
TLE4_ES_chr9_+_82227571_82227633_82242289_82242363_82267508_82267709	0.999718	MBNL1	NO
MECOM_A3SS_chr3_-_168833171_168833555_168833171_168834527_168838844_168838997	0.999694	MBNL1	NO
SLFN11_A5SS_chr17_-_33693966_33694082_33694622_33694719_33694669_33694719	0.99969	MBNL1	NO
ABI3BP_ES_chr3_-_100548425_100548508_100549422_100549478_100551108_100551149	0.999687	MBNL1	NO
SORBS1_ES_chr10_-_97174587_97174619_97175226_97175942_97181718_97181830	0.999681	MBNL1	NO
LIFR_A3SS_chr5_-_38496484_38496636_38496484_38496697_38499615_38499685	0.999679	MBNL1	NO
ITM2A_IR_chrX_-_78622599_78622770_78623044_78623164_ITM2A_chrX	0.999663	MBNL1	NO
CTNND1_ES_chr11_+_57529269_57529591_57556509_57556627_57558857_57559145	0.999654	MBNL1	NO
LIMCH1_ES_chr4_+_41621205_41621457_41640949_41640984_41646517_41646643	0.999645	MBNL1	NO
TCF4_A3SS_chr18_-_53018105_53018231_53018105_53018234_53070685_53070737	0.999627	MBNL1	NO
AKAP9_ES_chr7_+_91609603_91609647_91621472_91621525_91622199_91622369	0.999625	MBNL1	NO
EOGT_A5SS_chr3_-_69061087_69061142_69061666_69061950_69061754_69061950	0.999604	MBNL1	NO
PPARG_ES_chr3_+_12330610_12330633_12353879_12353952_12421203_12421333	0.9996	MBNL1	NO
PTPRB_ES_chr12_-_70980787_70981047_70983744_70984013_70986062_70986325	0.999599	MBNL1	NO
SELP_ES_chr1_-_169578742_169578927_169580730_169580915_169581455_169581640	0.999575	MBNL1	NO
MCTP1_ES_chr5_-_94114815_94114868_94134718_94134837_94204038_94204157	0.999525	MBNL1	NO
MMP11_IR_chr22_+_24124001_24124112_24124555_24124670_MMP11_chr22	0.999523	MBNL1	NO
C10orf128_ES_chr10_-_50369644_50369667_50373250_50373841_50374914_50375038	0.999504	MBNL1	NO
LRMP_A3SS_chr12_+_25215754_25215834_25216654_25216750_25216657_25216750	0.9995	MBNL1	NO
ABI3BP_ES_chr3_-_100555968_100556015_100557246_100557308_100558413_100558460	0.999488	MBNL1	NO
EPHB6_ES_chr7_+_142558810_142558944_142559775_142559891_142560514_142560591	0.999468	MBNL1	NO
ABI3BP_ES_chr3_-_100559664_100559702_100560842_100560883_100565216_100565272	0.999461	MBNL1	NO
BAZ2B_ES_chr2_-_160252280_160252345_160253579_160253611_160253856_160253893	0.999458	MBNL1	NO
LRRK1_ES_chr15_+_101586186_101586357_101588699_101588862_101589849_101589988	0.999449	MBNL1	NO
NLRP1_IR_chr17_-_5487007_5487279_5487613_5487768_NLRP1_chr17	0.999437	MBNL1	NO
AKAP9_A3SS_chr7_+_91670018_91670212_91671360_91672085_91671982_91672085	0.999422	MBNL1	NO
CTNND1_ES_chr11_+_57529269_57529518_57556509_57556627_57558857_57559145	0.999411	MBNL1	NO
KIAA1109_ES_chr4_+_123145656_123145832_123147862_123147990_123150276_123150350	0.999402	MBNL1	NO
BAZ2B_ES_chr2_-_160252280_160252345_160253585_160253611_160253856_160253893	0.999387	MBNL1	NO
SRPX_ES_chrX_-_38033413_38033604_38037538_38037597_38079949_38080152	0.999387	MBNL1	NO
PRKD3_ES_chr2_-_37520276_37520414_37543380_37544322_37551824_37551951	0.999383	MBNL1	NO
SLFN11_A3SS_chr17_-_33693966_33694062_33693966_33694082_33694622_33694719	0.999356	MBNL1	NO
EPB41L2_ES_chr6_-_131191217_131191266_131191468_131191521_131197814_131197915	0.999353	MBNL1	NO
FAM171A1_ES_chr10_-_15290638_15290814_15296720_15296878_15317854_15317946	0.999329	MBNL1	NO
SORBS1_ES_chr10_-_97106163_97106209_97110973_97111133_97114639_97114718	0.999328	MBNL1	NO
BAZ2B_A3SS_chr2_-_160252280_160252345_160252280_160253611_160253856_160253893	0.999322	MBNL1	NO
ABI3BP_ES_chr3_-_100508298_100508360_100511535_100511609_100513767_100513847	0.999319	MBNL1	NO
PCNX_A5SS_chr14_+_71462458_71462560_71462458_71462642_71476351_71476441	0.999318	MBNL1	NO
TLR4_ES_chr9_+_120466667_120466843_120470841_120471007_120474667_120477032	0.999304	MBNL1	NO
FMO2_ES_chr1_+_171154441_171154498_171154847_171154984_171162474_171162649	0.999303	MBNL1	NO
KCNIP2_IR_chr10_-_103586730_103587027_103587446_103587508_KCNIP2_chr10	0.999293	MBNL1	NO
CLU_A5SS_chr8_-_27467993_27468117_27468592_27468735_27468663_27468735	0.999288	MBNL1	NO
ABI3BP_ES_chr3_-_100498976_100499053_100506572_100506646_100508298_100508360	0.999279	MBNL1	NO
CTNND1_A3SS_chr11_+_57556509_57556627_57558857_57559145_57558966_57559145	0.999277	MBNL1	NO
SAA2_IR_chr11_-_18269861_18270063_18270150_18270182_SAA2_chr11	0.999271	MBNL1	NO
EPHB6_A3SS_chr7_+_142564236_142564360_142564661_142564823_142564696_142564823	0.999268	MBNL1	NO
SLIT2_ES_chr4_+_20525637_20525800_20526772_20526795_20530572_20530722	0.999238	MBNL1	NO
EPB41L2_A3SS_chr6_-_131190799_131191266_131190799_131191521_131197814_131197915	0.999222	MBNL1	NO
ABI3BP_ES_chr3_-_100569504_100569578_100570719_100570784_100581155_100581229	0.999221	MBNL1	NO
ITGA7_ES_chr12_-_56093762_56093773_56094046_56094177_56094683_56094938	0.999177	MBNL1	NO
ABCA1_ES_chr9_-_107651383_107651476_107665895_107666052_107690216_107690420	0.999152	MBNL1	NO
IL33_A3SS_chr9_+_6251140_6251265_6252866_6252991_6252884_6252991	0.999146	MBNL1	NO
CCDC88A_ES_chr2_-_55529008_55529208_55530205_55530288_55535945_55536159	0.999144	MBNL1	NO
PVRL3_A3SS_chr3_+_110845031_110845182_110852482_110852837_110852508_110852837	0.999132	MBNL1	NO
CDC14B_ES_chr9_-_99265847_99266071_99277931_99278074_99284788_99284880	0.999093	MBNL1	NO
CHRDL1_A3SS_chrX_-_109964613_109964755_109964613_109964758_110002889_110002982	0.999088	MBNL1	NO
FAM126A_ES_chr7_-_22985602_22985782_22986571_22986866_22999875_23000034	0.999078	MBNL1	NO
RHPN1_IR_chr8_+_144461485_144461678_144462235_144462953_RHPN1_chr8	0.999041	MBNL1	NO
AKAP9_ES_chr7_+_91670018_91670212_91671360_91671500_91671982_91672085	0.999028	MBNL1	NO
SHPRH_IR_chr6_-_146275826_146275989_146276323_146276490_SHPRH_chr6	0.999022	MBNL1	NO
GULP1_A5SS_chr2_+_189156741_189156893_189156741_189156946_189248490_189248616	0.999015	MBNL1	NO
LIMA1_IR_chr12_-_50594560_50594667_50595086_50595107_LIMA1_chr12	0.999007	MBNL1	NO
GABRE_IR_chrX_-_151124180_151124332_151124509_151124599_GABRE_chrX	0.999003	MBNL1	NO
COX6C_A5SS_chr8_-_100904136_100904280_100905458_100905657_100905547_100905657	0.999003	MBNL1	NO
TNXB_ES_chr6_-_32037904_32038191_32039767_32040075_32041424_32041729	0.998995	MBNL1	NO
TEAD1_ES_chr11_+_12886385_12886447_12900436_12900447_12901255_12901389	0.998993	MBNL1	NO
MEF2C_A3SS_chr5_-_88016661_88018669_88016661_88018742_88024310_88024445	0.998986	MBNL1	NO
TEAD1_ES_chr11_+_12883801_12883861_12886233_12886295_12886385_12886447	0.998975	MBNL1	NO
CARD8_IR_chr19_-_48736667_48737237_48737660_48737721_CARD8_chr19	0.998964	MBNL1	NO
OLFML1_IR_chr11_+_7506619_7506867_7507106_7507235_OLFML1_chr11	0.998955	MBNL1	NO
DZIP1_ES_chr13_-_96246201_96246340_96251619_96251678_96258257_96258313	0.99895	MBNL1	NO
ABI3BP_ES_chr3_-_100513767_100513847_100515253_100515312_100523636_100523688	0.998934	MBNL1	NO
SSPN_A5SS_chr12_+_26348429_26348464_26348429_26348884_26377226_26377312	0.998932	MBNL1	NO
DCN_ES_chr12_-_91546873_91546966_91552073_91552286_91572119_91572329	0.998924	MBNL1	NO
SYNE1_ES_chr6_-_152464758_152464900_152466622_152466690_152469180_152469513	0.998922	MBNL1	NO
CCNI2_IR_chr5_+_132086549_132086689_132087610_132087703_CCNI2_chr5	0.99892	MBNL1	NO
MYOF_A3SS_chr10_-_95148787_95148911_95148787_95152712_95155899_95155981	0.998905	MBNL1	NO
YBX3_IR_chr12_-_10862950_10863387_10865810_10865932_YBX3_chr12	0.998896	MBNL1	NO
PRSS23_IR_chr11_+_86661398_86661541_86662258_86662449_PRSS23_chr11	0.998894	MBNL1	NO
C3_A3SS_chr19_-_6712519_6712575_6712519_6712613_6713200_6713258	0.99888	MBNL1	NO
FRYL_ES_chr4_-_48636435_48636507_48686690_48686812_48712536_48712715	0.998866	MBNL1	NO
ANGPT1_A5SS_chr8_-_108315468_108315595_108334124_108334217_108334127_108334217	0.998859	MBNL1	NO
BIRC6_ES_chr2_+_32658718_32658872_32660522_32660653_32661121_32661252	0.998856	MBNL1	NO
ACSL4_A3SS_chrX_-_108926365_108926601_108926365_108926604_108939373_108939425	0.998854	MBNL1	NO
SPAG9_ES_chr17_-_49052132_49052308_49053224_49053262_49054469_49054582	0.998853	MBNL1	NO
TNFRSF1B_ES_chr1_+_12227060_12227226_12248853_12248952_12251014_12251142	0.998844	MBNL1	NO
CTNND1_A3SS_chr11_+_57529269_57529518_57556509_57558962_57558857_57558962	0.998843	MBNL1	NO
DMD_ES_chrX_-_31139885_31140047_31144759_31144790_31152219_31152311	0.998839	MBNL1	NO
PTPRB_ES_chr12_-_70965604_70965867_70970162_70970425_70974816_70975082	0.998804	MBNL1	NO
AMOTL1_ES_chr11_+_94501537_94501726_94528177_94528326_94532556_94532705	0.998803	MBNL1	NO
AKAP9_ES_chr7_+_91669988_91670212_91671360_91671500_91671982_91672085	0.998796	MBNL1	NO
ABI3BP_ES_chr3_-_100513767_100513847_100514648_100514695_100515253_100515312	0.998792	MBNL1	NO
BPTF_ES_chr17_+_65871036_65871136_65871672_65871860_65887960_65888078	0.998788	MBNL1	NO
KANSL1L_ES_chr2_-_210894527_210894642_210896145_210896270_210905144_210905251	0.998786	MBNL1	NO
UGP2_ES_chr2_+_64068266_64068366_64069196_64069338_64069673_64069733	0.998784	MBNL1	NO
NUDT6_IR_chr4_-_123813429_123814380_123818779_123818833_NUDT6_chr4	0.99878	MBNL1	NO
RICTOR_A3SS_chr5_-_38978685_38978750_38978685_38978752_38981969_38982138	0.998774	MBNL1	NO
RBMS3_A3SS_chr3_+_29323107_29323247_29476234_29476406_29476237_29476406	0.998746	MBNL1	NO
ARHGEF11_A3SS_chr1_-_156907041_156907288_156907041_156908305_156909340_156909532	0.998738	MBNL1	NO
NRP2_IR_chr2_+_206547225_206547302_206547815_206548087_NRP2_chr2	0.998734	MBNL1	NO
SORBS1_ES_chr10_-_97170390_97170534_97174251_97174619_97181718_97181830	0.99873	MBNL1	NO
RALGAPA1_A5SS_chr14_-_36155748_36155872_36157665_36159209_36159042_36159209	0.998716	MBNL1	NO
UGP2_ES_chr2_+_64068266_64068366_64069193_64069338_64069673_64069733	0.998716	MBNL1	NO
GPR56_A5SS_chr16_+_57662547_57662638_57662547_57662714_57675503_57675620	0.998704	MBNL1	NO
TACC1_MEX_chr8_+_38599869_38599969_38602413_38603011_38645075_38645261_38646222_38646337	0.998684	MBNL1	NO
FBLN2_ES_chr3_+_13661230_13661331_13663275_13663415_13669332_13669465	0.99867	MBNL1	NO
GUCY1A3_ES_chr4_+_156588498_156588571_156617908_156618001_156618087_156618274	0.998659	MBNL1	NO
GBP4_A3SS_chr1_-_89646831_89647125_89646831_89649555_89650920_89651081	0.99864	MBNL1	NO
EBF1_A5SS_chr5_-_158223353_158223483_158250184_158250325_158250208_158250325	0.998631	MBNL1	NO
NPHP3_ES_chr3_-_132413671_132413809_132415575_132415657_132416104_132416206	0.998586	MBNL1	NO
AKR1C1_A3SS_chr10_+_5005641_5005720_5008106_5008273_5008202_5008273	0.998581	MBNL1	NO
MYH11_A3SS_chr16_-_15802660_15802698_15802660_15803098_15808766_15808938	0.998575	MBNL1	NO
ARHGEF11_ES_chr1_-_156907041_156907288_156908210_156908305_156909340_156909702	0.998571	MBNL1	NO
PLA2G2A_ES_chr1_-_20305305_20305372_20306073_20306183_20306855_20306900	0.99857	MBNL1	NO
TEAD1_A3SS_chr11_+_12883801_12883861_12886233_12886447_12886385_12886447	0.998567	MBNL1	NO
MYLK_ES_chr3_-_123444791_123444925_123451743_123451949_123452534_123453069	0.998554	MBNL1	NO
SCRIB_IR_chr8_-_144874655_144874801_144874878_144875037_SCRIB_chr8	0.998541	MBNL1	NO
PLIN1_A5SS_chr15_-_90220676_90220734_90222482_90222633_90222553_90222633	0.998539	MBNL1	NO
MMP19_ES_chr12_-_56234451_56234666_56234890_56234991_56236137_56236222	0.998536	MBNL1	NO
RBMS3_ES_chr3_+_29938870_29938966_29941196_29941246_29977577_29977687	0.998534	MBNL1	NO
FAM13C_A3SS_chr10_-_61005890_61012755_61005890_61012758_61014108_61014203	0.998502	MBNL1	NO
SPAG9_A5SS_chr17_-_49052231_49052308_49053224_49054582_49054469_49054582	0.998486	MBNL1	NO
ITGA7_A3SS_chr12_-_56092642_56093773_56092642_56094177_56094683_56094938	0.998476	MBNL1	NO
FAM126A_ES_chr7_-_22980888_22985782_22986571_22986866_22999875_23000034	0.998471	MBNL1	NO
PLD1_ES_chr3_-_171395356_171395484_171404475_171404588_171405161_171405374	0.998469	MBNL1	NO
BPTF_ES_chr17_+_65871036_65871136_65871672_65871860_65882244_65882432	0.998441	MBNL1	NO
GAMT_IR_chr19_-_1398599_1398746_1398915_1399025_GAMT_chr19	0.998428	MBNL1	NO
CHD9_IR_chr16_+_53243394_53243453_53243617_53243725_CHD9_chr16	0.998422	MBNL1	NO
PPP1R12A_ES_chr12_-_80192274_80192364_80199946_80200113_80201006_80201110	0.998409	MBNL1	NO
IGF2_A5SS_chr11_-_2156597_2156759_2158418_2158517_2158422_2158517	0.998382	MBNL1	NO
ERC1_ES_chr12_+_1219358_1219513_1221381_1221473_1225032_1225199	0.998344	MBNL1	NO
SH3D19_ES_chr4_-_152147199_152147238_152147320_152147392_152148912_152149069	0.998344	MBNL1	NO
PRPF40B_IR_chr12_+_50030499_50036458_50036713_50036761_PRPF40B_chr12	0.998311	MBNL1	NO
COX6C_A3SS_chr8_-_100904136_100904275_100904136_100904280_100905547_100905851	0.998286	MBNL1	NO
FAM126A_ES_chr7_-_22985602_22985782_22986652_22986866_22999875_23000034	0.998277	MBNL1	NO
C20orf194_ES_chr20_-_3268278_3268436_3270775_3270863_3274785_3274902	0.998271	MBNL1	NO
HDAC9_A5SS_chr7_+_18631139_18631259_18631139_18631265_18633531_18633652	0.998264	MBNL1	NO
PLA2G2A_IR_chr1_-_20304739_20304977_20305227_20305372_PLA2G2A_chr1	0.998249	MBNL1	NO
FAM107B_ES_chr10_-_14572331_14572514_14595321_14595386_14613762_14614154	0.998233	MBNL1	NO
PTAR1_IR_chr9_-_72332937_72333481_72333566_72333600_PTAR1_chr9	0.99823	MBNL1	NO
C10orf128_ES_chr10_-_50369644_50369667_50373811_50373841_50374914_50375038	0.998201	MBNL1	NO
SYNJ1_A3SS_chr21_-_34050955_34051111_34050955_34051120_34053806_34053958	0.998196	MBNL1	NO
NAT14_IR_chr19_+_55997028_55997147_55998421_55998935_NAT14_chr19	0.998158	MBNL1	NO
MYOF_ES_chr10_-_95148787_95148911_95152674_95153231_95155899_95155981	0.998149	MBNL1	NO
ARHGAP25_ES_chr2_+_69009365_69009452_69014972_69015088_69034405_69034612	0.99814	MBNL1	NO
GYG2_ES_chrX_+_2748102_2748236_2761281_2761395_2772021_2772195	0.998133	MBNL1	NO
MYOF_ES_chr10_-_95148787_95148911_95152674_95152712_95155899_95155981	0.99813	MBNL1	NO
ACOT9_ES_chrX_-_23751289_23751334_23752449_23752484_23754036_23754133	0.998129	MBNL1	NO
EPB41L2_ES_chr6_-_131191217_131191266_131199244_131201629_131206236_131206408	0.998127	MBNL1	NO
WDPCP_A3SS_chr2_-_63666891_63666989_63666891_63667005_63711738_63711797	0.998125	MBNL1	NO
ADAMTS9_ES_chr3_-_64641252_64641367_64641468_64641551_64644178_64644467	0.998092	MBNL1	NO
FOSB_IR_chr19_+_45973523_45973670_45973887_45974207_FOSB_chr19	0.998061	MBNL1	NO
NFYA_A5SS_chr6_+_41046768_41046903_41046768_41048636_41051785_41051931	0.998055	MBNL1	NO
GBP4_A3SS_chr1_-_89646831_89647203_89646831_89649555_89650920_89651081	0.998053	MBNL1	NO
MRPS34_IR_chr16_-_1822605_1822730_1822800_1823151_MRPS34_chr16	0.998027	MBNL1	NO
PRKAB2_ES_chr1_-_146638425_146638518_146639346_146639512_146643568_146643746	0.998019	MBNL1	NO
PRR5L_ES_chr11_+_36458935_36459026_36467850_36467990_36472759_36472885	0.997954	MBNL1	NO
NIN_ES_chr14_-_51221463_51221585_51223210_51225348_51226575_51227077	0.997948	MBNL1	NO
TNXB_ES_chr6_-_32015511_32015789_32016140_32016427_32017047_32017364	0.997948	MBNL1	NO
FAM13A_ES_chr4_-_89711737_89711778_89726162_89726203_89744127_89744352	0.997938	MBNL1	NO
CDCA3_ES_chr12_-_6959631_6959760_6959997_6960173_6960386_6960413	0.997919	MBNL1	NO
NABP1_IR_chr2_+_192547200_192547321_192548455_192548530_NABP1_chr2	0.997919	MBNL1	NO
ZNF160_A3SS_chr19_-_53594666_53594750_53594666_53594782_53594890_53594973	0.997918	MBNL1	NO
CRYAB_IR_chr11_-_111780486_111781173_111781395_111781468_CRYAB_chr11	0.997884	MBNL1	NO
MYH11_IR_chr16_-_15818018_15818266_15818504_15818548_MYH11_chr16	0.997856	MBNL1	NO
NFYA_ES_chr6_+_41046783_41046903_41048550_41048636_41051785_41051931	0.997855	MBNL1	NO
PPARG_ES_chr3_+_12329400_12329519_12353879_12353952_12421203_12421333	0.997841	MBNL1	NO
NCOA7_ES_chr6_+_126136437_126136550_126176166_126176386_126196035_126196114	0.997829	MBNL1	NO
WDR34_IR_chr9_-_131397371_131397520_131397937_131398046_WDR34_chr9	0.99781	MBNL1	NO
TNXB_A3SS_chr6_-_32021165_32021482_32021165_32021488_32023628_32023945	0.997755	MBNL1	NO
PI16_IR_chr6_+_36930766_36930809_36931236_36931259_PI16_chr6	0.997691	MBNL1	NO
CTNND1_A3SS_chr11_+_57556509_57556627_57558857_57559145_57558964_57559145	0.997676	MBNL1	NO
FAM135A_IR_chr6_+_71234634_71234894_71235567_71236401_FAM135A_chr6	0.997665	MBNL1	NO
DENND1C_IR_chr19_-_6467218_6468656_6468857_6468964_DENND1C_chr19	0.997634	MBNL1	NO
BIRC6_ES_chr2_+_32658718_32658872_32660564_32660653_32661121_32661252	0.997576	MBNL1	NO
ERC1_ES_chr12_+_1219358_1219513_1221381_1221464_1225032_1225199	0.997573	MBNL1	NO
CD36_A3SS_chr7_+_80303299_80303463_80305424_80305720_80305456_80305720	0.997559	MBNL1	NO
RALGAPA1_ES_chr14_-_36155748_36155872_36157665_36157746_36159042_36159209	0.997494	MBNL1	NO
ABI3BP_ES_chr3_-_100508298_100508360_100511535_100511612_100513767_100513847	0.997491	MBNL1	NO
GYG2_ES_chrX_+_2748102_2748236_2761254_2761395_2772021_2772195	0.997486	MBNL1	NO
MMP19_ES_chr12_-_56234451_56234666_56234890_56235020_56236137_56236222	0.997484	MBNL1	NO
ARHGAP25_ES_chr2_+_69009365_69009452_69014972_69015088_69034408_69034612	0.997483	MBNL1	NO
ARHGAP26_ES_chr5_+_142526796_142526946_142586763_142587038_142593562_142593653	0.997443	MBNL1	NO
SPAG9_A3SS_chr17_-_49052132_49052308_49052132_49053262_49054469_49054582	0.997438	MBNL1	NO
TEAD1_A3SS_chr11_+_12886385_12886447_12900436_12901389_12901255_12901389	0.997423	MBNL1	NO
ATP11C_ES_chrX_-_138867385_138867458_138869332_138869403_138870351_138870502	0.997407	MBNL1	NO
NECAB3_IR_chr20_-_32246486_32246640_32247459_32247538_NECAB3_chr20	0.997382	MBNL1	NO
TLE4_A3SS_chr9_+_82242289_82242363_82267505_82267544_82267508_82267544	0.997378	MBNL1	NO
CD36_IR_chr7_+_80302086_80303463_80305456_80305720_CD36_chr7	0.997342	MBNL1	NO
KIF13A_ES_chr6_-_17764386_17765177_17771345_17771449_17772139_17772290	0.997339	MBNL1	NO
RHPN1_IR_chr8_+_144461485_144462953_144463742_144463783_RHPN1_chr8	0.997288	MBNL1	NO
SLMAP_A3SS_chr3_+_57908616_57908750_57911572_57913187_57913023_57913187	0.997286	MBNL1	NO
ABI3BP_A5SS_chr3_-_100555968_100556015_100557054_100557308_100557246_100557308	0.997272	MBNL1	NO
SLK_ES_chr10_+_105767935_105768114_105770574_105770666_105777918_105778047	0.997233	MBNL1	NO
PTPRS_ES_chr19_-_5215509_5215573_5216731_5216778_5218431_5218543	0.997206	MBNL1	NO
BPTF_A5SS_chr17_+_65870933_65871136_65870933_65871860_65882244_65882432	0.997184	MBNL1	NO
MAP3K7_A3SS_chr6_-_91246056_91246120_91246056_91254351_91256977_91257106	0.997152	MBNL1	NO
SORBS1_A3SS_chr10_-_97174251_97174412_97174251_97174619_97181718_97181830	0.997136	MBNL1	NO
KIFC2_IR_chr8_+_145697325_145697429_145697553_145697642_KIFC2_chr8	0.997116	MBNL1	NO
TRO_IR_chrX_+_54955036_54955143_54957174_54957298_TRO_chrX	0.997109	MBNL1	NO
TF_ES_chr3_+_133465237_133465327_133467256_133467428_133472439_133472547	0.997057	MBNL1	NO
CYB561A3_ES_chr11_-_61116310_61117115_61117374_61117894_61118463_61118604	0.997051	MBNL1	NO
FOXN3_A5SS_chr14_-_89647134_89647150_89656728_89656793_89656731_89656793	0.997012	MBNL1	NO
KIAA0355_IR_chr19_+_34790584_34790828_34791660_34791873_KIAA0355_chr19	0.996964	MBNL1	NO
CD36_IR_chr7_+_80302086_80302159_80303299_80303435_CD36_chr7	0.996958	MBNL1	NO
CHID1_IR_chr11_-_868395_868671_869214_869345_CHID1_chr11	0.996947	MBNL1	NO
SLK_ES_chr10_+_105767956_105768114_105769583_105770666_105777918_105778047	0.996942	MBNL1	NO
RREB1_ES_chr6_+_7229230_7232140_7240671_7240835_7246657_7247454	0.996902	MBNL1	NO
MYH11_IR_chr16_-_15818018_15818656_15818745_15818849_MYH11_chr16	0.996896	MBNL1	NO
PRPF40B_IR_chr12_+_50030499_50036458_50036710_50036799_PRPF40B_chr12	0.996863	MBNL1	NO
PPFIBP1_ES_chr12_+_27809549_27809663_27811749_27811781_27813817_27813878	0.996842	MBNL1	NO
ACACB_IR_chr12_+_109683984_109684253_109687789_109687909_ACACB_chr12	0.996835	MBNL1	NO
ZC3H11A_IR_chr1_+_203764827_203764903_203765421_203765624_ZC3H11A_chr1	0.996828	MBNL1	NO
RREB1_A5SS_chr6_+_7108054_7108293_7108054_7108297_7176888_7177006	0.996796	MBNL1	NO
KLHL24_A5SS_chr3_+_183353408_183353535_183353408_183353581_183361268_183361330	0.996746	MBNL1	NO
KLF6_IR_chr10_-_3818188_3824406_3825408_3825473_KLF6_chr10	0.996742	MBNL1	NO
TRO_IR_chrX_+_54955036_54955143_54957637_54957862_TRO_chrX	0.996741	MBNL1	NO
KLHL8_ES_chr4_-_88104355_88104541_88106403_88106951_88116476_88116842	0.996724	MBNL1	NO
PPAP2A_ES_chr5_-_54763701_54763977_54786788_54786942_54830400_54830779	0.996714	MBNL1	NO
CYB561A3_IR_chr11_-_61116290_61117115_61118463_61118604_CYB561A3_chr11	0.996707	MBNL1	NO
ZZEF1_A3SS_chr17_-_3985731_3985798_3985731_3985801_3988964_3989097	0.996679	MBNL1	NO
MAGIX_ES_chrX_+_49021045_49021127_49021246_49021428_49021528_49021660	0.996679	MBNL1	NO
INPP5D_A3SS_chr2_+_233986926_233986967_233990455_233990515_233990458_233990515	0.996669	MBNL1	NO
GOLGA4_ES_chr3_+_37323674_37323763_37327515_37327552_37330726_37330782	0.996593	MBNL1	NO
RHPN1_IR_chr8_+_144461485_144463514_144463764_144463888_RHPN1_chr8	0.99655	MBNL1	NO
IFFO1_IR_chr12_-_6657834_6657991_6658642_6658647_IFFO1_chr12	0.996527	MBNL1	NO
COL11A1_A3SS_chr1_-_103342023_103343716_103342023_103343721_103345239_103345472	0.996516	MBNL1	NO
TMEM184A_IR_chr7_-_1583450_1584117_1584330_1584518_TMEM184A_chr7	0.996507	MBNL1	NO
CIDEC_ES_chr3_-_9911848_9912006_9918750_9918869_9920118_9920172	0.996501	MBNL1	NO
VLDLR_A5SS_chr9_+_2650370_2650516_2650370_2651498_2651874_2651954	0.996485	MBNL1	NO
TCF7L2_ES_chr10_+_114917796_114917828_114918426_114919751_114920378_114920420	0.996461	MBNL1	NO
CIDEC_ES_chr3_-_9911848_9912006_9918750_9918866_9920118_9920172	0.99646	MBNL1	NO
TLR3_IR_chr4_+_187003474_187003704_187003897_187004087_TLR3_chr4	0.99645	MBNL1	NO
FMNL2_ES_chr2_+_153497305_153497428_153501948_153502041_153504310_153504344	0.996407	MBNL1	NO
CCDC88A_A3SS_chr2_-_55555430_55555568_55555430_55555571_55559702_55559829	0.996359	MBNL1	NO
TCEAL7_A3SS_chrX_+_102585157_102585232_102585851_102585968_102585905_102585968	0.996345	MBNL1	NO
FAM195A_A5SS_chr16_+_692120_692249_692120_693144_696472_696608	0.996333	MBNL1	NO
EPB41L2_ES_chr6_-_131191217_131191266_131199244_131201346_131206236_131206408	0.996313	MBNL1	NO
LPHN2_ES_chr1_+_82417641_82417826_82418671_82418709_82421561_82421744	0.996299	MBNL1	NO
C20orf194_A3SS_chr20_-_3306844_3306928_3306844_3306931_3311293_3311329	0.996296	MBNL1	NO
RND3_A5SS_chr2_-_151343782_151343969_151344063_151344208_151344149_151344208	0.996288	MBNL1	NO
PRKCSH_IR_chr19_+_11558254_11558433_11558511_11558604_PRKCSH_chr19	0.996285	MBNL1	NO
IL15RA_A3SS_chr10_-_6002330_6002431_6002330_6002530_6008108_6008302	0.996257	MBNL1	NO
SFPQ_IR_chr1_-_35648533_35650194_35652548_35652723_SFPQ_chr1	0.996251	MBNL1	NO
TCF7L2_ES_chr10_+_114917796_114917828_114919679_114919751_114925314_114925346	0.996249	MBNL1	NO
CALCRL_A3SS_chr2_-_188252056_188252192_188252056_188252220_188252393_188252483	0.996222	MBNL1	NO
FGFR1_ES_chr8_-_38285881_38285953_38287200_38287466_38314874_38314964	0.996209	MBNL1	NO
HELQ_ES_chr4_-_84367167_84367239_84367988_84368188_84369936_84370114	0.996205	MBNL1	NO
CYB561A3_A3SS_chr11_-_61116290_61117115_61116290_61117894_61118463_61118604	0.996202	MBNL1	NO
TCF7L2_ES_chr10_+_114917796_114917828_114918426_114918476_114920378_114920420	0.99617	MBNL1	NO
SYNE4_ES_chr19_-_36496235_36496339_36498027_36498170_36499119_36499269	0.996159	MBNL1	NO
CDC14B_ES_chr9_-_99265847_99266071_99271955_99272071_99284788_99284880	0.996144	MBNL1	NO
STXBP5_ES_chr6_+_147660315_147660374_147660473_147660520_147674459_147674509	0.996141	MBNL1	NO
HID1_IR_chr17_-_72959060_72959176_72959866_72960005_HID1_chr17	0.99612	MBNL1	NO
SATB1_IR_chr3_-_18465119_18465218_18466182_18466232_SATB1_chr3	0.996115	MBNL1	NO
KIAA0226_ES_chr3_-_197411028_197411088_197417945_197418019_197420586_197420687	0.996099	MBNL1	NO
EDNRA_ES_chr4_+_148402084_148402528_148406764_148407253_148441003_148441130	0.99609	MBNL1	NO
FAS_ES_chr10_+_90762786_90762951_90767457_90767594_90770296_90770357	0.99609	MBNL1	NO
TMEM184A_IR_chr7_-_1583466_1583693_1585235_1585415_TMEM184A_chr7	0.99605	MBNL1	NO
KIFC1_A5SS_chr6_+_33372629_33373081_33372629_33373408_33373973_33374141	0.996036	MBNL1	NO
MFGE8_IR_chr15_-_89443748_89443947_89444782_89444869_MFGE8_chr15	0.995999	MBNL1	NO
ABI3BP_ES_chr3_-_100581682_100581753_100582846_100582920_100583677_100583751	0.995984	MBNL1	NO
BIRC3_IR_chr11_+_102192568_102192631_102195192_102195506_BIRC3_chr11	0.99598	MBNL1	NO
KMT2A_A3SS_chr11_+_118339490_118339559_118342377_118345022_118344894_118345022	0.995979	MBNL1	NO
SMG1_A5SS_chr16_-_18879512_18879676_18879845_18880041_18879955_18880041	0.995964	MBNL1	NO
CMKLR1_ES_chr12_-_108687366_108687441_108723772_108723984_108732804_108733090	0.995953	MBNL1	NO
WDFY3_ES_chr4_-_85645579_85645747_85648014_85648064_85654535_85654762	0.995952	MBNL1	NO
PSAT1_ES_chr9_+_80932592_80932720_80942967_80943104_80943897_80944370	0.995949	MBNL1	NO
PRMT2_A5SS_chr21_+_48055562_48055675_48055562_48056459_48056808_48056902	0.995942	MBNL1	NO
NRP2_IR_chr2_+_206547231_206547629_206547815_206548087_NRP2_chr2	0.995939	MBNL1	NO
IL33_ES_chr9_+_6251140_6251265_6252866_6252991_6253552_6253602	0.995833	MBNL1	NO
ABI3BP_ES_chr3_-_100581155_100581229_100581682_100581753_100582846_100582920	0.995832	MBNL1	NO
ARAP3_A5SS_chr5_-_141050079_141050195_141050832_141050967_141050892_141050967	0.995825	MBNL1	NO
CCNI2_IR_chr5_+_132086549_132086689_132087658_132087888_CCNI2_chr5	0.9958	MBNL1	NO
PDE8A_ES_chr15_+_85626787_85626875_85632569_85632647_85641179_85641267	0.995798	MBNL1	NO
ABI3BP_ES_chr3_-_100555968_100556015_100557054_100557128_100557246_100557308	0.995744	MBNL1	NO
FYN_ES_chr6_-_112101769_112101838_112167792_112167832_112194171_112194240	0.995707	MBNL1	NO
PRR15_A3SS_chr7_+_29605066_29605369_29605801_29605999_29605806_29605999	0.995669	MBNL1	NO
NAALADL1_A3SS_chr11_-_64812295_64812722_64812295_64812929_64813294_64813386	0.995601	MBNL1	NO
KCTD10_IR_chr12_-_109893923_109894049_109895435_109895487_KCTD10_chr12	0.995581	MBNL1	NO
PER1_A3SS_chr17_-_8053750_8053928_8053750_8054163_8055655_8055753	0.995578	MBNL1	NO
NFATC2_ES_chr20_-_50007946_50007988_50015180_50015267_50048604_50049293	0.995576	MBNL1	NO
MYBL2_ES_chr20_+_42341642_42341746_42343803_42343923_42344599_42344728	0.995561	MBNL1	NO
CDCA3_A3SS_chr12_-_6959631_6959760_6959631_6960173_6960386_6960413	0.995503	MBNL1	NO
PRMT2_ES_chr21_+_48055593_48055675_48056351_48056459_48056808_48056902	0.995491	MBNL1	NO
KLHDC9_IR_chr1_+_161068184_161068852_161069388_161069525_KLHDC9_chr1	0.995415	MBNL1	NO
FHOD3_ES_chr18_+_34261399_34261533_34267091_34267141_34273172_34273386	0.99541	MBNL1	NO
CALD1_A5SS_chr7_+_134617739_134618141_134617739_134618828_134620439_134620516	0.995399	MBNL1	NO
JMJD1C_ES_chr10_-_64976967_64977091_64979638_64979743_65024411_65024524	0.995388	MBNL1	NO
CRYAB_A5SS_chr11_-_111781169_111781173_111781358_111781468_111781395_111781468	0.99538	MBNL1	NO
SPC24_A3SS_chr19_-_11256599_11256955_11256599_11257965_11258494_11258570	0.995379	MBNL1	NO
CCDC64B_A3SS_chr16_-_3085216_3085370_3085216_3085511_3086895_3086927	0.995375	MBNL1	NO
SEMA6D_ES_chr15_+_48059234_48059290_48060778_48060945_48062694_48062962	0.995346	MBNL1	NO
PTPRC_A5SS_chr1_+_198608418_198608464_198608418_198608471_198661476_198661502	0.995302	MBNL1	NO
NF1_A5SS_chr17_+_29576002_29576137_29576002_29580018_29585362_29585520	0.995222	MBNL1	NO
ESYT2_A3SS_chr7_-_158542340_158542414_158542340_158545534_158552177_158552272	0.995158	MBNL1	NO
NEXN_ES_chr1_+_78383813_78383958_78390873_78390914_78392099_78392296	0.995155	MBNL1	NO
PDE1B_A3SS_chr12_+_54960758_54960871_54962968_54963150_54963065_54963150	0.99513	MBNL1	NO
MCTP1_A3SS_chr5_-_94040805_94040908_94040805_94043272_94044217_94044314	0.995124	MBNL1	NO
MYH11_IR_chr16_-_15818018_15818849_15820705_15820911_MYH11_chr16	0.995043	MBNL1	NO
NT5C2_ES_chr10_-_104866346_104866463_104871502_104871562_104934615_104934739	0.99504	MBNL1	NO
MERTK_A5SS_chr2_+_112686697_112686881_112686697_112687117_112702537_112702637	0.995019	MBNL1	NO
CDCA3_ES_chr12_-_6958318_6958362_6958487_6958593_6958729_6958828	0.994956	MBNL1	NO
TSHZ2_A5SS_chr20_+_51870038_51872983_51870038_51873110_52103683_52103871	0.994951	MBNL1	NO
ATRX_ES_chrX_-_76944311_76944417_76949313_76949426_76952065_76952192	0.994946	MBNL1	NO
TLR4_ES_chr9_+_120466667_120466843_120470477_120470596_120470841_120471007	0.994938	MBNL1	NO
PRMT2_ES_chr21_+_48055593_48055675_48056353_48056459_48056808_48056902	0.994861	MBNL1	NO
PLEKHA1_ES_chr10_+_124186458_124186547_124187792_124187832_124189140_124189638	0.994819	MBNL1	NO
CENPM_ES_chr22_-_42335176_42335200_42339614_42339705_42341229_42341308	0.994794	MBNL1	NO
EMP1_IR_chr12_+_13366615_13366755_13367505_13367734_EMP1_chr12	0.99479	MBNL1	NO
RHPN1_IR_chr8_+_144461485_144462345_144462794_144462953_RHPN1_chr8	0.994781	MBNL1	NO
TSPAN2_ES_chr1_-_115601504_115601602_115603085_115603159_115604756_115604853	0.99477	MBNL1	NO
FAM173A_A5SS_chr16_+_771598_772083_771598_772216_772309_772508	0.994764	MBNL1	NO
PLAGL1_ES_chr6_-_144262561_144263800_144269122_144269597_144281606_144281679	0.994754	MBNL1	NO
YBX3_IR_chr12_-_10854559_10854730_10856659_10856747_YBX3_chr12	0.994729	MBNL1	NO
CPED1_IR_chr7_+_120628731_120628966_120629445_120629924_CPED1_chr7	0.994728	MBNL1	NO
HAGHL_A5SS_chr16_+_778116_778868_778116_778895_779009_779087	0.99459	MBNL1	NO
PRMT2_ES_chr21_+_48055593_48055675_48056356_48056459_48056808_48056902	0.994577	MBNL1	NO
ZNF446_IR_chr19_+_58988546_58991386_58991660_58992595_ZNF446_chr19	0.994472	MBNL1	NO
DENND3_ES_chr8_+_142170731_142170886_142173432_142173528_142175285_142175388	0.99447	MBNL1	NO
GOLGA2_ES_chr9_-_131030699_131030803_131035064_131035144_131036129_131036251	0.994457	MBNL1	NO
SVIL_ES_chr10_-_29820183_29820217_29824918_29824998_29839526_29840192	0.994455	MBNL1	NO
PI16_A5SS_chr6_+_36930766_36930809_36930766_36931388_36931599_36931738	0.994451	MBNL1	NO
GPD1_ES_chr12_+_50500588_50500700_50501357_50501583_50501807_50501891	0.99445	MBNL1	NO
CLCN6_A3SS_chr1_+_11886213_11886271_11887146_11887278_11887172_11887278	0.994428	MBNL1	NO
DMD_ES_chrX_-_31191656_31191721_31196049_31196087_31196786_31196922	0.994417	MBNL1	NO
CXCL12_ES_chr10_-_44865613_44868791_44869115_44871480_44874085_44874171	0.994409	MBNL1	NO
ARVCF_A3SS_chr22_-_19957419_19958266_19957419_19958858_19959409_19959494	0.9944	MBNL1	NO
PALM_ES_chr19_+_736019_736078_740352_740483_746285_748329	0.994379	MBNL1	NO
HPN_IR_chr19_+_35556748_35556936_35557214_35557462_HPN_chr19	0.994372	MBNL1	NO
RASGEF1B_ES_chr4_-_82377805_82377942_82378653_82378775_82380486_82380668	0.994371	MBNL1	NO
ZWINT_IR_chr10_-_58119448_58119614_58119941_58120142_ZWINT_chr10	0.994329	MBNL1	NO
GBP4_A3SS_chr1_-_89648181_89648210_89648181_89649555_89650920_89651081	0.994317	MBNL1	NO
CLSTN1_ES_chr1_-_9795943_9796100_9797556_9797612_9801152_9801314	0.99421	MBNL1	NO
SELP_A3SS_chr1_-_169558752_169558803_169558752_169559107_169559385_169559440	0.9942	MBNL1	NO
SLC12A6_A3SS_chr15_-_34530433_34530532_34530433_34530602_34531166_34531361	0.994198	MBNL1	NO
FBLN2_ES_chr3_+_13661230_13661331_13663275_13663415_13667945_13668079	0.994197	MBNL1	NO
IL15RA_A3SS_chr10_-_6005706_6005801_6005706_6005804_6008108_6008302	0.994196	MBNL1	NO
TCF7L2_ES_chr10_+_114917796_114917828_114918426_114918476_114919679_114919751	0.994183	MBNL1	NO
RGL1_ES_chr1_+_183866942_183867031_183869284_183869370_183871702_183871734	0.994181	MBNL1	NO
FGFR1_ES_chr8_-_38285870_38285953_38287200_38287466_38314874_38315052	0.994175	MBNL1	NO
ADD3_A5SS_chr10_+_111765562_111765905_111765562_111765909_111860383_111860433	0.99417	MBNL1	NO
ITGB1BP1_A5SS_chr2_-_9560119_9560229_9562931_9563216_9563095_9563216	0.994163	MBNL1	NO
AQP7_ES_chr9_-_33386402_33386539_33386967_33387090_33395076_33395147	0.994127	MBNL1	NO
C16orf59_A3SS_chr16_+_2512632_2512733_2514040_2514230_2514155_2514230	0.994118	MBNL1	NO
MTL5_IR_chr11_-_68474910_68475322_68475834_68475968_MTL5_chr11	0.994064	MBNL1	NO
RECQL4_A3SS_chr8_-_145737285_145737445_145737285_145737450_145737527_145737582	0.994039	MBNL1	NO
ARHGEF11_A5SS_chr1_-_156907227_156907288_156908210_156909532_156909340_156909532	0.993996	MBNL1	NO
PAFAH1B3_A5SS_chr19_-_42806384_42806477_42806589_42806880_42806851_42806880	0.993969	MBNL1	NO
YDJC_A5SS_chr22_-_21982411_21983076_21983299_21983696_21983597_21983696	0.993938	MBNL1	NO
LPHN2_A3SS_chr1_+_82408653_82409453_82415873_82416166_82416071_82416166	0.993936	MBNL1	NO
WARS_ES_chr14_-_100835457_100835595_100841620_100841883_100842597_100842622	0.99393	MBNL1	NO
CD200_ES_chr3_+_112052025_112052071_112059749_112059830_112063809_112063922	0.993915	MBNL1	NO
PLEKHA1_A5SS_chr10_+_124186458_124186547_124186458_124187832_124189140_124189638	0.9939	MBNL1	NO
MAGI1_ES_chr3_-_65428467_65428524_65433697_65433732_65438933_65439015	0.993876	MBNL1	NO
RAPGEF4_ES_chr2_+_173782530_173782602_173787009_173787028_173825488_173825541	0.993841	MBNL1	NO
FAM173A_IR_chr16_+_771598_772216_772309_772508_FAM173A_chr16	0.99382	MBNL1	NO
KIF13A_ES_chr6_-_17763924_17765177_17771345_17771449_17772139_17772290	0.993811	MBNL1	NO
MEIS1_A3SS_chr2_+_66795799_66795888_66796182_66798432_66798378_66798432	0.993789	MBNL1	NO
NFYA_ES_chr6_+_41046768_41046903_41048550_41048636_41051785_41051931	0.99377	MBNL1	NO
WDR90_A3SS_chr16_+_712275_712331_712673_712844_712679_712844	0.993719	MBNL1	NO
NCOR2_ES_chr12_-_124810737_124810916_124811955_124812025_124815391_124815444	0.993661	MBNL1	NO
FAM171A1_ES_chr10_-_15256170_15256600_15257995_15258109_15262943_15263059	0.99364	MBNL1	NO
CD47_ES_chr3_-_107765928_107766139_107768466_107769449_107770786_107770817	0.993618	MBNL1	NO
SENP7_ES_chr3_-_101212717_101212812_101219914_101219963_101231935_101232028	0.993592	MBNL1	NO
EGR2_IR_chr10_-_64575621_64575729_64575830_64576126_EGR2_chr10	0.993556	MBNL1	NO
NF1_ES_chr17_+_29576007_29576137_29579956_29580018_29585362_29585520	0.993553	MBNL1	NO
TEAD1_ES_chr11_+_12696164_12696381_12696956_12697108_12785726_12785981	0.993515	MBNL1	NO
NCOR2_ES_chr12_-_124810737_124810916_124811955_124812163_124815391_124815444	0.993514	MBNL1	NO
NOXA1_IR_chr9_+_140323334_140323468_140323755_140323835_NOXA1_chr9	0.993499	MBNL1	NO
CCDC78_A5SS_chr16_-_772625_772789_772922_773018_772946_773018	0.993499	MBNL1	NO
FOSB_IR_chr19_+_45973134_45974207_45975809_45975811_FOSB_chr19	0.993465	MBNL1	NO
CIDEC_ES_chr3_-_9911848_9912006_9918750_9918903_9920118_9920172	0.993464	MBNL1	NO
ZEB1_A3SS_chr10_+_31749966_31750166_31784705_31784767_31784708_31784767	0.993455	MBNL1	NO
GOLGA2_A5SS_chr9_-_131030699_131030803_131035064_131036132_131036129_131036132	0.993452	MBNL1	NO
SYNE4_IR_chr19_-_36494515_36497573_36497667_36497846_SYNE4_chr19	0.993445	MBNL1	NO
CLDN11_IR_chr3_+_170150312_170150401_170150975_170151214_CLDN11_chr3	0.993376	MBNL1	NO
CCSER2_ES_chr10_+_86237331_86237420_86259631_86259715_86273205_86273323	0.993372	MBNL1	NO
HDAC9_ES_chr7_+_18633531_18633652_18668973_18669104_18674250_18674365	0.993367	MBNL1	NO
PTK6_A3SS_chr20_-_62163879_62164020_62163879_62164040_62164904_62165057	0.993342	MBNL1	NO
ANKS6_IR_chr9_-_101493611_101494835_101498778_101498905_ANKS6_chr9	0.993276	MBNL1	NO
FAM195A_ES_chr16_+_693090_693144_696472_696604_697417_697544	0.993264	MBNL1	NO
SLC52A2_A5SS_chr8_+_145583283_145583386_145583283_145583407_145583832_145584153	0.993256	MBNL1	NO
WBP1_A5SS_chr2_+_74685586_74685664_74685586_74686689_74686770_74686872	0.993234	MBNL1	NO
SEPT6_A3SS_chrX_-_118750675_118750705_118750675_118752749_118763281_118763471	0.9932	MBNL1	NO
SYNE3_A3SS_chr14_-_95903157_95903303_95903157_95903318_95905370_95905499	0.993186	MBNL1	NO
ACACB_ES_chr12_+_109683984_109684253_109685442_109685508_109687789_109687909	0.993186	MBNL1	NO
PRMT2_ES_chr21_+_48055079_48055675_48056351_48056459_48056808_48056902	0.993172	MBNL1	NO
APOL3_IR_chr22_-_36545094_36545190_36545307_36545419_APOL3_chr22	0.993147	MBNL1	NO
MYO5A_ES_chr15_-_52628660_52628753_52630007_52630081_52632393_52632591	0.993098	MBNL1	NO
GTDC1_ES_chr2_-_144710340_144710410_144728220_144728329_144764749_144765102	0.993073	MBNL1	NO
HERC1_A3SS_chr15_-_63978558_63978731_63978558_63978734_63981788_63981898	0.993024	MBNL1	NO
DPYD_ES_chr1_-_98293670_98293752_98348820_98348930_98386440_98386553	0.993017	MBNL1	NO
EPS8L1_ES_chr19_+_55587776_55587829_55589456_55589496_55591058_55591219	0.992989	MBNL1	NO
GBP4_A3SS_chr1_-_89647456_89648061_89647456_89649555_89650920_89651081	0.992945	MBNL1	NO
RECQL4_A3SS_chr8_-_145736667_145737646_145736667_145737707_145737775_145737944	0.992917	MBNL1	NO
ARHGEF11_ES_chr1_-_156907041_156907288_156908210_156909077_156909340_156909443	0.992883	MBNL1	NO
WARS_IR_chr14_-_100841620_100841687_100841848_100841944_WARS_chr14	0.992835	MBNL1	NO
CLASP1_A3SS_chr2_-_122165047_122165288_122165047_122165291_122166600_122166623	0.992822	MBNL1	NO
HPN_A3SS_chr19_+_35540395_35540420_35550577_35550657_35550582_35550657	0.992789	MBNL1	NO
CDCA3_ES_chr12_-_6958318_6958362_6958487_6958577_6958729_6958828	0.992779	MBNL1	NO
RECQL4_IR_chr8_-_145736667_145738521_145738800_145738864_RECQL4_chr8	0.992757	MBNL1	NO
RNPC3_IR_chr1_+_104068319_104068445_104068689_104068884_RNPC3_chr1	0.992747	MBNL1	NO
RNPC3_IR_chr1_+_104068321_104068552_104068689_104068884_RNPC3_chr1	0.992711	MBNL1	NO
ANGPTL1_ES_chr1_-_178834569_178834937_178838249_178838358_178839876_178840157	0.99268	MBNL1	NO
C1S_A3SS_chr12_+_7168516_7168712_7169056_7169221_7169143_7169221	0.992631	MBNL1	NO
AZI1_ES_chr17_-_79166276_79166393_79166536_79166643_79167726_79167828	0.992629	MBNL1	NO
PRPF40B_IR_chr12_+_50030499_50037180_50037474_50037535_PRPF40B_chr12	0.992626	MBNL1	NO
PTAR1_IR_chr9_-_72333054_72333484_72333566_72333600_PTAR1_chr9	0.992554	MBNL1	NO
PAFAH1B3_IR_chr19_-_42806384_42806477_42806851_42806880_PAFAH1B3_chr19	0.992541	MBNL1	NO
CCDC78_A3SS_chr16_-_772582_775293_772582_775580_775794_775855	0.99252	MBNL1	NO
YDJC_ES_chr22_-_21982411_21983076_21983299_21983465_21983597_21983696	0.992519	MBNL1	NO
GPD1_ES_chr12_+_50499400_50499471_50500071_50500209_50500588_50500699	0.992501	MBNL1	NO
ANK2_ES_chr4_+_114294515_114294605_114295920_114296102_114302613_114302627	0.992501	MBNL1	NO
MMEL1_IR_chr1_-_2524094_2524159_2524272_2524405_MMEL1_chr1	0.992484	MBNL1	NO
FHOD3_ES_chr18_+_34205474_34205712_34238038_34238151_34261399_34261533	0.992444	MBNL1	NO
TCF7L2_ES_chr10_+_114917796_114917828_114918426_114919751_114925314_114925346	0.992413	MBNL1	NO
XG_ES_chrX_+_2715351_2715401_2724742_2724786_2726226_2726261	0.992367	MBNL1	NO
TNXB_A3SS_chr6_-_32015511_32015789_32015511_32016427_32017047_32017364	0.992355	MBNL1	NO
YDJC_ES_chr22_-_21982411_21983076_21983299_21983476_21983597_21983696	0.992339	MBNL1	NO
SORBS1_ES_chr10_-_97106163_97106209_97110966_97111133_97114639_97114718	0.992291	MBNL1	NO
ICAM3_IR_chr19_-_10444452_10445458_10445742_10446029_ICAM3_chr19	0.992287	MBNL1	NO
ACACB_ES_chr12_+_109644515_109644661_109646970_109647158_109650641_109650741	0.992185	MBNL1	NO
TMEM117_ES_chr12_+_44338013_44338145_44537328_44537427_44605073_44605170	0.992182	MBNL1	NO
CHTF18_A3SS_chr16_+_840177_840269_840331_840399_840347_840399	0.992102	MBNL1	NO
ABI3BP_ES_chr3_-_100543702_100543785_100547237_100547296_100551108_100551149	0.992076	MBNL1	NO
MLLT4_ES_chr6_+_168311964_168312169_168314083_168314103_168314848_168314993	0.992068	MBNL1	NO
MLLT4_A3SS_chr6_+_168311964_168312169_168314083_168314993_168314848_168314993	0.992014	MBNL1	NO
RECQL4_IR_chr8_-_145736667_145737646_145737775_145737944_RECQL4_chr8	0.991991	MBNL1	NO
SSH1_ES_chr12_-_109212025_109212089_109217034_109217137_109246414_109246454	0.991941	MBNL1	NO
VLDLR_ES_chr9_+_2650370_2650516_2651415_2651498_2651874_2651954	0.991936	MBNL1	NO
USP53_ES_chr4_+_120133898_120134028_120135225_120135377_120138705_120138828	0.991911	MBNL1	NO
SENP7_ES_chr3_-_101090852_101090970_101136437_101136634_101177799_101177896	0.991906	MBNL1	NO
RABGAP1L_A5SS_chr1_+_174188263_174188322_174188263_174188433_174190110_174190302	0.991902	MBNL1	NO
NPHP3_ES_chr3_-_132416104_132416206_132418197_132418294_132418762_132418905	0.991891	MBNL1	NO
GAREML_IR_chr2_+_26410100_26410184_26410584_26412513_GAREML_chr2	0.991876	MBNL1	NO
CDCA3_ES_chr12_-_6958318_6958362_6958487_6958522_6958729_6958828	0.991819	MBNL1	NO
PTPRB_ES_chr12_-_70956624_70956887_70960215_70960484_70963455_70963718	0.991757	MBNL1	NO
NTRK3_ES_chr15_-_88522582_88522694_88524457_88524591_88576088_88576115	0.991744	MBNL1	NO
MEF2A_ES_chr15_+_100106292_100106309_100138635_100138716_100173183_100173378	0.991739	MBNL1	NO
RECQL4_IR_chr8_-_145736667_145737445_145737527_145737707_RECQL4_chr8	0.991732	MBNL1	NO
MAGIX_ES_chrX_+_49021045_49021127_49021201_49021428_49021528_49021660	0.991723	MBNL1	NO
PRPF40B_IR_chr12_+_50030499_50035807_50036018_50036087_PRPF40B_chr12	0.991716	MBNL1	NO
TROAP_IR_chr12_+_49723178_49724356_49724444_49724455_TROAP_chr12	0.991687	MBNL1	NO
LDLRAD4_IR_chr18_+_13542775_13542984_13543314_13543622_LDLRAD4_chr18	0.991648	MBNL1	NO
KIFC2_IR_chr8_+_145697325_145697429_145697546_145697642_KIFC2_chr8	0.991629	MBNL1	NO
PLSCR4_ES_chr3_-_145939852_145939879_145941520_145941564_145968344_145968424	0.991585	MBNL1	NO
NBPF12_ES_chr1_+_146395307_146395516_146397359_146397461_146398293_146398507	0.991538	MBNL1	NO
RP11-1055B8.7_ES_chr17_+_79412380_79412707_79413764_79413856_79414062_79414874	0.99153	MBNL1	NO
ABI3BP_A3SS_chr3_-_100471351_100471789_100471351_100471792_100472663_100472692	0.991526	MBNL1	NO
UGP2_ES_chr2_+_64068266_64068366_64069193_64069338_64083440_64083567	0.991513	MBNL1	NO
MTMR10_A3SS_chr15_-_31238607_31238974_31238607_31238982_31239333_31239503	0.991504	MBNL1	NO
NCOA7_A3SS_chr6_+_126206305_126206489_126210085_126211127_126210118_126211127	0.991502	MBNL1	NO
PEAK1_A3SS_chr15_-_77577300_77577397_77577300_77577420_77578765_77578846	0.991477	MBNL1	NO
CTNND1_ES_chr11_+_57529269_57529518_57556509_57559145_57561482_57561553	0.991465	MBNL1	NO
EBF1_A3SS_chr5_-_158223353_158223483_158223353_158223486_158250184_158250325	0.991462	MBNL1	NO
CDCA3_IR_chr12_-_6957973_6958362_6958729_6958828_CDCA3_chr12	0.991452	MBNL1	NO
PDP2_IR_chr16_+_66918134_66918273_66920450_66920548_PDP2_chr16	0.991234	MBNL1	NO
SYNGR2_A5SS_chr17_+_76167820_76167931_76167820_76168023_76169172_76169416	0.991221	MBNL1	NO
SAMD8_A5SS_chr10_+_76871467_76871480_76871467_76871536_76910272_76910486	0.991208	MBNL1	NO
NFYA_ES_chr6_+_41046783_41046903_41048553_41048636_41051785_41051931	0.991203	MBNL1	NO
DOCK6_ES_chr19_-_11339974_11340066_11342861_11342965_11343879_11344042	0.991186	MBNL1	NO
MARK3_ES_chr14_+_103958114_103958371_103964839_103966537_103969219_103969403	0.991175	MBNL1	NO
EPC2_A3SS_chr2_+_149447783_149447942_149449111_149449817_149449190_149449817	0.991167	MBNL1	NO
KLF7_IR_chr2_-_208030191_208030430_208030637_208030699_KLF7_chr2	0.991165	MBNL1	NO
DOCK11_ES_chrX_+_117749563_117749674_117750165_117750203_117752513_117752691	0.991165	MBNL1	NO
SAMD9L_IR_chr7_-_92774698_92774845_92775222_92775353_SAMD9L_chr7	0.991119	MBNL1	NO
MPP5_A3SS_chr14_+_67736418_67736500_67745735_67746003_67745967_67746003	0.991091	MBNL1	NO
ADRBK2_ES_chr22_+_26000344_26000420_26040559_26040632_26057543_26057644	0.991042	MBNL1	NO
CDC6_A3SS_chr17_+_38447721_38447920_38449708_38449883_38449711_38449883	0.991037	MBNL1	NO
MTMR10_IR_chr15_-_31231144_31234275_31235093_31235275_MTMR10_chr15	0.991005	MBNL1	NO
MCAM_IR_chr11_-_119185543_119185741_119185849_119185973_MCAM_chr11	0.990964	MBNL1	NO
UGP2_ES_chr2_+_64068266_64068366_64069196_64069338_64083440_64083567	0.990923	MBNL1	NO
RPS24_ES_chr10_+_79796952_79797062_79797197_79797199_79799962_79799983	0.990899	MBNL1	NO
ARHGEF10_ES_chr8_+_1824737_1824900_1828214_1828330_1830801_1830915	0.990895	MBNL1	NO
RECQL4_A3SS_chr8_-_145740320_145740426_145740320_145740456_145740534_145740626	0.990889	MBNL1	NO
CDT1_A5SS_chr16_+_88872894_88873046_88872894_88873082_88873459_88873611	0.990858	MBNL1	NO
PYCRL_IR_chr8_-_144688637_144688789_144689123_144689302_PYCRL_chr8	0.990841	MBNL1	NO
TELO2_IR_chr16_+_1556239_1556666_1556953_1556972_TELO2_chr16	0.990823	MBNL1	NO
YBX3_IR_chr12_-_10862507_10862713_10863253_10863313_YBX3_chr12	0.990742	MBNL1	NO
MPDZ_A5SS_chr9_-_13217179_13217293_13219558_13219697_13219655_13219697	0.990732	MBNL1	NO
ANK2_ES_chr4_+_114290670_114290961_114293689_114293781_114294246_114294320	0.99071	MBNL1	NO
HAGHL_IR_chr16_+_778116_778868_779009_779087_HAGHL_chr16	0.990622	MBNL1	NO
VLDLR_A3SS_chr9_+_2650370_2650516_2651415_2651954_2651874_2651954	0.990578	MBNL1	NO
POLD4_IR_chr11_-_67120364_67120582_67120682_67121005_POLD4_chr11	0.990562	MBNL1	NO
MAP2_ES_chr2_+_210574678_210574978_210588319_210588411_210590433_210590514	0.990532	MBNL1	NO
PDE9A_ES_chr21_+_44119078_44119121_44152180_44152234_44153466_44153536	0.99047	MBNL1	NO
MACROD1_IR_chr11_-_63766030_63766472_63766803_63766833_MACROD1_chr11	0.990468	MBNL1	NO
LAIR1_IR_chr19_-_54875902_54875937_54876637_54876697_LAIR1_chr19	0.99043	MBNL1	NO
NUDT16L1_IR_chr16_+_4743979_4744239_4745079_4745562_NUDT16L1_chr16	0.99043	MBNL1	NO
CALD1_IR_chr7_+_134617739_134618141_134620439_134620516_CALD1_chr7	0.990408	MBNL1	NO
NECAB3_IR_chr20_-_32247691_32247840_32248065_32248201_NECAB3_chr20	0.990394	MBNL1	NO
JMJD1C_A3SS_chr10_-_64976967_64977091_64976967_64979743_65024411_65024524	0.990369	MBNL1	NO
PSRC1_IR_chr1_-_109823431_109823591_109823730_109823873_PSRC1_chr1	0.990366	MBNL1	NO
PRPF40B_IR_chr12_+_50030499_50037535_50037644_50037697_PRPF40B_chr12	0.990319	MBNL1	NO
CLIP4_ES_chr2_+_29354124_29354263_29355018_29355111_29356521_29356682	0.990311	MBNL1	NO
TNFAIP3_A5SS_chr6_+_138188581_138188631_138188581_138188679_138192350_138192441	0.990298	MBNL1	NO
SYNE4_ES_chr19_-_36496235_36496339_36497325_36497573_36498027_36498170	0.990295	MBNL1	NO
ACACB_A5SS_chr12_+_109683984_109684253_109683984_109685508_109687789_109687909	0.99028	MBNL1	NO
TLN2_ES_chr15_+_62881886_62881961_62910550_62910674_62939474_62939645	0.990245	MBNL1	NO
TSTA3_IR_chr8_-_144694788_144695127_144695366_144695465_TSTA3_chr8	0.99022	MBNL1	NO
TK1_IR_chr17_-_76170783_76170869_76171131_76171250_TK1_chr17	0.990201	MBNL1	NO
TSTA3_A3SS_chr8_-_144696575_144696623_144696575_144696841_144696957_144697085	0.990178	MBNL1	NO
C11orf35_IR_chr11_-_555305_558979_559347_559382_C11orf35_chr11	0.990175	MBNL1	NO
C1orf210_A5SS_chr1_-_43748923_43749039_43751115_43751250_43751224_43751250	0.990147	MBNL1	NO
SEPT4_IR_chr17_-_56603581_56603674_56604293_56604339_SEPT4_chr17	0.990021	MBNL1	NO
CCDC88A_A3SS_chr2_-_55515314_55515491_55515314_55518300_55518812_55518911	0.990004	MBNL1	NO
MEIS2_ES_chr15_-_37184637_37184660_37186918_37187013_37187352_37187437	0.989882	MBNL1	NO
PRPF40B_IR_chr12_+_50030499_50031607_50035691_50035805_PRPF40B_chr12	0.989876	MBNL1	NO
ENOX2_ES_chrX_-_129837094_129837228_129917521_129917664_130035658_130035705	0.98983	MBNL1	NO
WDFY3_ES_chr4_-_85645579_85645747_85648014_85648064_85654535_85654615	0.989829	MBNL1	NO
SPAG9_IR_chr17_-_49052132_49052308_49054469_49054582_SPAG9_chr17	0.989808	MBNL1	NO
NECAB3_IR_chr20_-_32247691_32247804_32248065_32248201_NECAB3_chr20	0.989773	MBNL1	NO
CDCA3_A3SS_chr12_-_6957973_6958362_6957973_6958593_6958729_6958947	0.989736	MBNL1	NO
CHRDL1_A3SS_chrX_-_109924710_109924874_109924710_109924877_109931822_109932031	0.98973	MBNL1	NO
LRP11_IR_chr6_-_150139934_150141839_150147400_150147495_LRP11_chr6	0.989616	MBNL1	NO
HID1_ES_chr17_-_72959068_72959173_72959835_72960005_72968686_72968811	0.989588	MBNL1	NO
MBD5_ES_chr2_+_148936269_148936362_148990814_148990964_149099783_149099905	0.989564	MBNL1	NO
SORBS1_ES_chr10_-_97127407_97127456_97135730_97135813_97141442_97141556	0.989557	MBNL1	NO
CALB2_ES_chr16_+_71417873_71417928_71418686_71418739_71419480_71419539	0.989491	MBNL1	NO
SPAG5_A3SS_chr17_-_26904598_26904769_26904598_26904788_26905028_26905108	0.989454	MBNL1	NO
MLLT4_ES_chr6_+_168311970_168312169_168314083_168314103_168314848_168314993	0.98944	MBNL1	NO
SYNE4_ES_chr19_-_36496235_36496339_36497325_36497573_36499456_36499521	0.989419	MBNL1	NO
MYL6_IR_chr12_+_56552686_56552724_56553371_56553514_MYL6_chr12	0.98938	MBNL1	NO
SYT15_A3SS_chr10_-_46959944_46960018_46959944_46962112_46963840_46964004	0.989356	MBNL1	NO
MAPKBP1_ES_chr15_+_42106748_42106937_42107457_42107603_42107822_42107997	0.989235	MBNL1	NO
SELP_ES_chr1_-_169560664_169560694_169562843_169562962_169563930_169564115	0.989201	MBNL1	NO
PKMYT1_A3SS_chr16_-_3026665_3026825_3026665_3027032_3029649_3029913	0.989199	MBNL1	NO
CD47_MEX_chr3_-_107765928_107766139_107768466_107768498_107770786_107773062_107776324_107776380	0.989171	MBNL1	NO
DENND1C_IR_chr19_-_6467218_6468129_6468245_6468338_DENND1C_chr19	0.989133	MBNL1	NO
PKP1_A3SS_chr1_+_201297890_201297996_201299202_201299298_201299206_201299298	0.989022	MBNL1	NO
KIAA0586_ES_chr14_+_58925191_58925263_58926561_58926788_58927704_58927878	0.989001	MBNL1	NO
MAP3K6_A5SS_chr1_-_27690695_27690885_27691152_27691293_27691264_27691293	0.988958	MBNL1	NO
LRRC45_IR_chr17_+_79986489_79987061_79987941_79988022_LRRC45_chr17	0.988901	MBNL1	NO
BBS9_ES_chr7_+_33388680_33388782_33390831_33390935_33397467_33397607	0.988883	MBNL1	NO
CTNND1_ES_chr11_+_57529269_57529591_57556509_57559145_57561482_57561553	0.988837	MBNL1	NO
WNT11_A5SS_chr11_-_75902873_75902900_75905611_75905888_75905775_75905888	0.98876	MBNL1	NO
SEPT4_ES_chr17_-_56603581_56603674_56604043_56604339_56608841_56608912	0.988728	MBNL1	NO
ZNF444_A5SS_chr19_+_56652652_56652689_56652652_56652726_56657616_56657789	0.988721	MBNL1	NO
LDLRAD4_IR_chr18_+_13542291_13542459_13543002_13543069_LDLRAD4_chr18	0.988721	MBNL1	NO
MYBL2_ES_chr20_+_42302446_42302539_42310424_42310495_42311434_42311526	0.98871	MBNL1	NO
KIAA1109_A3SS_chr4_+_123141488_123141625_123145653_123145832_123145656_123145832	0.988569	MBNL1	NO
NEDD4_A3SS_chr15_-_56155111_56155229_56155111_56155277_56161777_56161879	0.988535	MBNL1	NO
ROBO3_ES_chr11_+_124747415_124747554_124747833_124748027_124748194_124748332	0.988442	MBNL1	NO
PLOD2_ES_chr3_-_145791074_145791139_145795649_145795711_145796903_145797044	0.988415	MBNL1	NO
TSPAN18_ES_chr11_+_44927958_44928030_44931256_44931450_44939523_44939597	0.98835	MBNL1	NO
AURKB_A5SS_chr17_-_8108177_8108362_8108534_8108708_8108636_8108708	0.988229	MBNL1	NO
MIA3_IR_chr1_+_222835398_222836373_222837340_222837392_MIA3_chr1	0.988226	MBNL1	NO
CCDC64B_A3SS_chr16_-_3085216_3085370_3085216_3085527_3086895_3086927	0.988214	MBNL1	NO
PPM1K_A5SS_chr4_-_89198295_89198395_89199296_89199794_89199688_89199794	0.988207	MBNL1	NO
ANAPC2_IR_chr9_-_140069726_140069920_140070160_140070289_ANAPC2_chr9	0.98819	MBNL1	NO
PLAGL1_IR_chr6_-_144281606_144285955_144287295_144287335_PLAGL1_chr6	0.988091	MBNL1	NO
IRX6_A3SS_chr16_+_55363145_55363223_55364210_55364672_55364213_55364672	0.98805	MBNL1	NO
EGFLAM_ES_chr5_+_38438377_38438557_38445781_38445804_38448403_38448481	0.988015	MBNL1	NO
PPM1K_ES_chr4_-_89198295_89198395_89199296_89199794_89205558_89205713	0.987981	MBNL1	NO
SEPT11_IR_chr4_+_77951936_77952123_77955650_77955730_SEPT11_chr4	0.987956	MBNL1	NO
MAGI1_ES_chr3_-_65428467_65428524_65433697_65433735_65438933_65439015	0.987941	MBNL1	NO
PPP1R16A_IR_chr8_+_145721844_145723600_145724153_145724223_PPP1R16A_chr8	0.987928	MBNL1	NO
HPN_IR_chr19_+_35532626_35532776_35533374_35533426_HPN_chr19	0.987922	MBNL1	NO
TPK1_ES_chr7_-_144245584_144245695_144288516_144288662_144320259_144320354	0.987901	MBNL1	NO
SSH1_ES_chr12_-_109210814_109210935_109212025_109212089_109217034_109217137	0.987859	MBNL1	NO
FYN_ES_chr6_-_112017480_112017659_112020718_112020873_112024088_112024237	0.987844	MBNL1	NO
CALCRL_ES_chr2_-_188250272_188250358_188252056_188252192_188252393_188252483	0.987822	MBNL1	NO
S1PR1_A5SS_chr1_+_101702483_101702547_101702483_101702655_101704378_101704720	0.987745	MBNL1	NO
SCAPER_ES_chr15_-_77150150_77150220_77154757_77154874_77176153_77176217	0.987707	MBNL1	NO
TBC1D8B_A3SS_chrX_+_106070400_106070567_106082538_106082687_106082556_106082687	0.987701	MBNL1	NO
SORBS2_ES_chr4_-_186556509_186556565_186560031_186560189_186567822_186567936	0.987673	MBNL1	NO
TROAP_IR_chr12_+_49717628_49717729_49718014_49718199_TROAP_chr12	0.987659	MBNL1	NO
MARK1_ES_chr1_+_220826443_220826694_220831132_220831176_220835154_220835800	0.987549	MBNL1	NO
C16orf59_A5SS_chr16_+_2510146_2510171_2510146_2510382_2510624_2510694	0.987535	MBNL1	NO
PLAGL1_IR_chr6_-_144287295_144287335_144290044_144290115_PLAGL1_chr6	0.987469	MBNL1	NO
INSR_ES_chr19_-_7142827_7143101_7150508_7150543_7152737_7152938	0.987384	MBNL1	NO
PER1_IR_chr17_-_8052577_8052921_8053073_8053194_PER1_chr17	0.987383	MBNL1	NO
AURKB_ES_chr17_-_8111056_8111158_8113495_8113567_8113848_8113877	0.987372	MBNL1	NO
ROGDI_IR_chr16_-_4846969_4850579_4851504_4851586_ROGDI_chr16	0.987319	MBNL1	NO
UGP2_A3SS_chr2_+_64069240_64069338_64083440_64083567_64083464_64083567	0.987278	MBNL1	NO
RAD54L_ES_chr1_+_46739027_46739137_46739296_46739419_46739810_46739888	0.98723	MBNL1	NO
SLC7A6_ES_chr16_+_68300505_68300624_68307721_68307807_68308594_68308701	0.98719	MBNL1	NO
MDM1_ES_chr12_-_68709858_68710033_68710361_68710390_68715127_68715226	0.987136	MBNL1	NO
MFGE8_IR_chr15_-_89453019_89453154_89453263_89453488_MFGE8_chr15	0.987077	MBNL1	NO
DNAAF3_A3SS_chr19_-_55671267_55671378_55671267_55671381_55672008_55672143	0.987007	MBNL1	NO
ADAM33_A3SS_chr20_-_3648617_3649644_3648617_3649647_3649946_3650017	0.986913	MBNL1	NO
MTMR3_ES_chr22_+_30418598_30418686_30419446_30419472_30421619_30421952	0.986897	MBNL1	NO
ARRDC1_A3SS_chr9_+_140507348_140507458_140507865_140507962_140507875_140507962	0.986835	MBNL1	NO
MSRB3_ES_chr12_+_65672524_65672645_65702309_65702435_65720606_65720714	0.986812	MBNL1	NO
COL6A3_ES_chr2_-_238296225_238296827_238303230_238303847_238305370_238305405	0.986744	MBNL1	NO
C14orf80_ES_chr14_+_105958916_105959071_105960172_105960270_105963694_105963750	0.986584	MBNL1	NO
MYBL2_ES_chr20_+_42341642_42341746_42343774_42343923_42344599_42344728	0.98658	MBNL1	NO
PTPN4_ES_chr2_+_120640079_120640199_120643371_120643458_120658294_120658382	0.986559	MBNL1	NO
SYNE4_IR_chr19_-_36496231_36496339_36497652_36497846_SYNE4_chr19	0.986538	MBNL1	NO
NECAB3_IR_chr20_-_32247691_32247864_32248065_32248201_NECAB3_chr20	0.986478	MBNL1	NO
FAM13A_ES_chr4_-_89859239_89859392_89912124_89912301_89941611_89941820	0.986469	MBNL1	NO
SRA1_IR_chr5_-_139936732_139936917_139937013_139937262_SRA1_chr5	0.986464	MBNL1	NO
C10orf128_A3SS_chr10_-_50363813_50363954_50363813_50364304_50369644_50369667	0.986432	MBNL1	NO
LRMP_ES_chr12_+_25205879_25205890_25214526_25214587_25215754_25215834	0.986403	MBNL1	NO
BIRC5_ES_chr17_+_76210761_76210870_76212047_76212862_76219546_76219635	0.986359	MBNL1	NO
CYP39A1_ES_chr6_-_46593155_46593245_46598700_46598807_46604126_46604219	0.986335	MBNL1	NO
UBR1_ES_chr15_-_43340590_43340689_43346940_43347097_43348542_43348640	0.986321	MBNL1	NO
LDLRAD4_A5SS_chr18_+_13542775_13542984_13542775_13543069_13543314_13543622	0.986254	MBNL1	NO
AKAP13_ES_chr15_+_86198759_86199018_86201768_86201821_86207794_86207986	0.986212	MBNL1	NO
ACACB_ES_chr12_+_109683984_109684253_109685411_109685508_109687789_109687909	0.986196	MBNL1	NO
CD97_ES_chr19_+_14501736_14501891_14507154_14507285_14507889_14508035	0.986151	MBNL1	NO
AURKB_IR_chr17_-_8110068_8110252_8110636_8110685_AURKB_chr17	0.986133	MBNL1	NO
ASF1B_A3SS_chr19_-_14232344_14232489_14232344_14232520_14236934_14237049	0.986088	MBNL1	NO
MPRIP_ES_chr17_+_17083317_17083402_17083936_17083983_17088137_17088290	0.986006	MBNL1	NO
KCNJ11_IR_chr11_-_17407610_17407859_17408130_17408297_KCNJ11_chr11	0.985901	MBNL1	NO
GIT2_ES_chr12_-_110376970_110377052_110383065_110383154_110385061_110385309	0.985767	MBNL1	NO
MIA3_IR_chr1_+_222835398_222835674_222835800_222835850_MIA3_chr1	0.985758	MBNL1	NO
TCF7L2_A3SS_chr10_+_114917796_114917828_114918426_114919751_114919679_114919751	0.985753	MBNL1	NO
AURKB_A3SS_chr17_-_8110068_8110685_8110068_8110688_8110889_8110943	0.985709	MBNL1	NO
C2CD5_A3SS_chr12_-_22609905_22610095_22609905_22611519_22612426_22612476	0.985688	MBNL1	NO
BPTF_ES_chr17_+_65871036_65871136_65882247_65882432_65887960_65888078	0.985684	MBNL1	NO
ZNF608_ES_chr5_-_123979937_123980354_123982372_123984826_123985303_123985390	0.985662	MBNL1	NO
PKP3_IR_chr11_+_394243_394334_394509_394524_PKP3_chr11	0.985645	MBNL1	NO
NUMB_ES_chr14_-_73741924_73744001_73745989_73746132_73749067_73749213	0.985613	MBNL1	NO
CDKN3_A3SS_chr14_+_54863747_54863795_54866612_54866630_54866617_54866630	0.985595	MBNL1	NO
LAMA4_A5SS_chr6_-_112508652_112508803_112510312_112510407_112510351_112510407	0.985365	MBNL1	NO
C14orf80_A5SS_chr14_+_105957402_105957463_105957402_105957491_105957959_105958037	0.985329	MBNL1	NO
RGN_ES_chrX_+_46943937_46943999_46949175_46949390_46951077_46951208	0.985267	MBNL1	NO
LDLRAD4_IR_chr18_+_13542569_13543089_13543314_13543622_LDLRAD4_chr18	0.985195	MBNL1	NO
KIAA1217_ES_chr10_+_24825703_24825822_24833290_24833410_24833910_24834032	0.985145	MBNL1	NO
TGFBR1_A3SS_chr9_+_101891145_101891382_101894779_101894985_101894791_101894985	0.98513	MBNL1	NO
HDGFRP2_IR_chr19_+_4501175_4501329_4501474_4501590_HDGFRP2_chr19	0.985121	MBNL1	NO
VCAM1_A5SS_chr1_+_101186032_101186121_101186032_101186307_101188576_101188896	0.985111	MBNL1	NO
HGF_A3SS_chr7_-_81381232_81381563_81381232_81381578_81386505_81386619	0.985106	MBNL1	NO
HRASLS5_ES_chr11_-_63233632_63233844_63256343_63256448_63257715_63257802	0.985098	MBNL1	NO
KLHL21_IR_chr1_-_6654141_6654170_6655545_6655617_KLHL21_chr1	0.985048	MBNL1	NO
CCDC78_ES_chr16_-_775237_775293_775413_775580_775794_775855	0.98498	MBNL1	NO
ZBTB38_A3SS_chr3_+_141122769_141122873_141157085_141157207_141157110_141157207	0.984932	MBNL1	NO
MORF4L2_ES_chrX_-_102940099_102940188_102941559_102941675_102942917_102942955	0.984877	MBNL1	NO
PTPN4_ES_chr2_+_120677645_120677817_120684174_120684242_120690000_120690125	0.984784	MBNL1	NO
SYNE4_ES_chr19_-_36496235_36496339_36498027_36498170_36499456_36499521	0.984746	MBNL1	NO
CCDC78_A3SS_chr16_-_772582_773018_772582_773022_773095_773161	0.984694	MBNL1	NO
MPRIP_ES_chr17_+_17083317_17083402_17083921_17083983_17088137_17088874	0.984643	MBNL1	NO
PRSS22_ES_chr16_-_2903991_2904023_2905774_2905852_2906083_2906254	0.984608	MBNL1	NO
LDLRAD4_MEX_chr18_+_13542406_13542459_13542933_13542984_13543018_13543069_13621116_13621142	0.984591	MBNL1	NO
GPD1_A3SS_chr12_+_50498357_50498534_50499331_50499471_50499400_50499471	0.984524	MBNL1	NO
METRN_IR_chr16_+_766352_766715_766933_766992_METRN_chr16	0.984443	MBNL1	NO
PRPF40B_IR_chr12_+_50030499_50037787_50037883_50038448_PRPF40B_chr12	0.984382	MBNL1	NO
FAT2_A3SS_chr5_-_150891726_150891909_150891726_150892167_150897181_150897326	0.984346	MBNL1	NO
CCDC88A_ES_chr2_-_55523394_55523659_55526975_55527055_55528342_55528413	0.984312	MBNL1	NO
CFI_ES_chr4_-_110673624_110673659_110678919_110679112_110681426_110681536	0.984187	MBNL1	NO
HAGHL_A3SS_chr16_+_778572_778604_778794_778895_778797_778895	0.984159	MBNL1	NO
PARD3B_ES_chr2_+_205990333_205990461_206023446_206023631_206036935_206037105	0.984129	MBNL1	NO
TK1_IR_chr17_-_76170783_76170866_76171131_76171250_TK1_chr17	0.9841	MBNL1	NO
ITFG2_IR_chr12_+_2966454_2967497_2968700_2968948_ITFG2_chr12	0.984057	MBNL1	NO
ARHGAP26_MEX_chr5_+_142526796_142526946_142586763_142586873_142586948_142587038_142593562_142593653	0.984	MBNL1	NO
LIMS1_ES_chr2_+_109276061_109276220_109287237_109287303_109288781_109288901	0.983957	MBNL1	NO
EXOC7_A3SS_chr17_-_74085256_74086478_74085256_74087316_74090495_74090570	0.983901	MBNL1	NO
KIF12_IR_chr9_-_116854822_116854922_116855019_116855184_KIF12_chr9	0.983888	MBNL1	NO
NEK2_IR_chr1_-_211848726_211848772_211848869_211848933_NEK2_chr1	0.983772	MBNL1	NO
WARS_ES_chr14_-_100828193_100828258_100835452_100835595_100841620_100841670	0.983743	MBNL1	NO
RECQL4_A5SS_chr8_-_145738450_145738521_145738601_145738864_145738800_145738864	0.983743	MBNL1	NO
ANKRD12_A5SS_chr18_+_9208655_9208795_9208655_9208801_9211582_9211619	0.983738	MBNL1	NO
MMEL1_A5SS_chr1_-_2523368_2523466_2524094_2524307_2524160_2524307	0.983702	MBNL1	NO
STXBP5_ES_chr6_+_147655293_147655358_147660315_147660520_147674459_147674509	0.983692	MBNL1	NO
ZWINT_A5SS_chr10_-_58118317_58118448_58118566_58118708_58118670_58118708	0.98366	MBNL1	NO
QSER1_IR_chr11_+_32953289_32953920_32954638_32956981_QSER1_chr11	0.983648	MBNL1	NO
RPS15_IR_chr19_+_1438400_1438891_1440022_1440232_RPS15_chr19	0.983548	MBNL1	NO
MLPH_IR_chr2_+_238455249_238456713_238457864_238457921_MLPH_chr2	0.983533	MBNL1	NO
PDE4DIP_A3SS_chr1_-_144880742_144880858_144880742_144880861_144881430_144881622	0.983523	MBNL1	NO
AKAP13_ES_chr15_+_86198648_86199018_86201768_86201821_86207794_86207986	0.983512	MBNL1	NO
IL1R1_A3SS_chr2_+_102770423_102770477_102774179_102774245_102774182_102774245	0.983507	MBNL1	NO
MBNL1_A3SS_chr3_+_152163071_152163328_152165409_152165562_152165514_152165562	0.983446	MBNL1	NO
NR3C1_IR_chr5_-_142779221_142779389_142779468_142780417_NR3C1_chr5	0.983444	MBNL1	NO
MLLT4_A5SS_chr6_+_168311964_168312169_168311964_168314103_168314848_168314993	0.983443	MBNL1	NO
PLOD2_A3SS_chr3_-_145794569_145794682_145794569_145795711_145796903_145797044	0.983408	MBNL1	NO
TOR2A_IR_chr9_-_130493803_130494557_130495664_130495839_TOR2A_chr9	0.983408	MBNL1	NO
NFAT5_A3SS_chr16_+_69711106_69711238_69718790_69718819_69718793_69718819	0.983393	MBNL1	NO
PAQR4_IR_chr16_+_3021516_3021685_3021887_3021983_PAQR4_chr16	0.983359	MBNL1	NO
TMEM220_ES_chr17_-_10629521_10629581_10632348_10632377_10633097_10633303	0.983253	MBNL1	NO
CCNE2_A3SS_chr8_-_95893842_95893973_95893842_95893997_95894360_95894517	0.983249	MBNL1	NO
NFIX_ES_chr19_+_13198011_13198210_13198803_13198950_13201113_13201204	0.983217	MBNL1	NO
RECQL_A5SS_chr12_-_21654104_21654149_21654347_21654485_21654415_21654485	0.983115	MBNL1	NO
SYNE2_ES_chr14_+_64680912_64681188_64682004_64682072_64682966_64683105	0.983079	MBNL1	NO
BTN3A3_IR_chr6_+_26448476_26448676_26448956_26448982_BTN3A3_chr6	0.983063	MBNL1	NO
BCAS1_ES_chr20_-_52573971_52574036_52583445_52586646_52591928_52591969	0.983036	MBNL1	NO
PCDH18_ES_chr4_-_138449886_138449971_138450756_138452896_138453409_138453565	0.983032	MBNL1	NO
CDCA3_A5SS_chr12_-_6958318_6958362_6958487_6958828_6958729_6958828	0.983006	MBNL1	NO
USP28_ES_chr11_-_113704142_113704279_113704971_113705057_113711320_113711479	0.982939	MBNL1	NO
DNM1_MEX_chr9_+_130985072_130985139_130986530_130986668_130988314_130988452_130996300_130996386	0.982874	MBNL1	NO
LDLRAD4_IR_chr18_+_13542680_13542879_13543018_13543069_LDLRAD4_chr18	0.982842	MBNL1	NO
ALKBH8_A3SS_chr11_-_107424573_107424699_107424573_107424704_107427492_107427729	0.982802	MBNL1	NO
FGF10_IR_chr5_-_44388587_44389158_44389250_44389808_FGF10_chr5	0.982783	MBNL1	NO
LDB2_A5SS_chr4_-_16503665_16504496_16510158_16510306_16510164_16510306	0.982764	MBNL1	NO
MPRIP_A5SS_chr17_+_17083317_17083402_17083317_17083983_17088137_17088290	0.98274	MBNL1	NO
PYCR1_IR_chr17_-_79894612_79894737_79894846_79895124_PYCR1_chr17	0.982685	MBNL1	NO
COX6C_A5SS_chr8_-_100904136_100904280_100904493_100905255_100905165_100905255	0.982681	MBNL1	NO
RBMS3_ES_chr3_+_29977577_29977687_29985698_29985745_30029634_30029714	0.982655	MBNL1	NO
SPINT1_IR_chr15_+_41136375_41136476_41136688_41137227_SPINT1_chr15	0.982546	MBNL1	NO
CAP2_ES_chr6_+_17507400_17507543_17514080_17514185_17539500_17539521	0.982538	MBNL1	NO
CDCA5_A3SS_chr11_-_64846825_64847021_64846825_64847259_64850836_64850871	0.982523	MBNL1	NO
CCDC74A_IR_chr2_+_132289109_132289375_132290437_132290510_CCDC74A_chr2	0.982501	MBNL1	NO
BAZ2B_ES_chr2_-_160285711_160285771_160287374_160287667_160289268_160289461	0.982434	MBNL1	NO
CEP350_ES_chr1_+_179956378_179956421_179959642_179959756_179961197_179961356	0.982429	MBNL1	NO
SYNC_ES_chr1_-_33145961_33147461_33149611_33149690_33149859_33149983	0.982375	MBNL1	NO
C9orf142_A3SS_chr9_+_139887092_139887156_139887377_139887420_139887381_139887420	0.982282	MBNL1	NO
HIST2H4A_ES_chr1_+_149804232_149805430_149805701_149806270_149811167_149811339	0.982244	MBNL1	NO
BMP2K_ES_chr4_+_79799888_79800045_79808328_79808438_79831764_79833339	0.98221	MBNL1	NO
WDR62_A3SS_chr19_+_36592925_36593053_36593639_36593753_36593654_36593753	0.982194	MBNL1	NO
ANKRD6_ES_chr6_+_90312748_90312846_90315726_90315824_90321991_90322089	0.982123	MBNL1	NO
LDB2_ES_chr4_-_16503665_16504496_16507463_16507605_16510164_16510309	0.982084	MBNL1	NO
RAD51_ES_chr15_+_41021703_41021832_41022051_41022172_41023253_41024354	0.982078	MBNL1	NO
DPP3_IR_chr11_+_66262677_66262739_66262842_66262895_DPP3_chr11	0.982021	MBNL1	NO
USP53_ES_chr4_+_120138705_120138828_120156445_120156566_120160373_120160467	0.981999	MBNL1	NO
HYAL2_A5SS_chr3_-_50357000_50357966_50358797_50360172_50360084_50360172	0.981948	MBNL1	NO
CCDC64_IR_chr12_+_120530823_120531026_120532007_120532295_CCDC64_chr12	0.981934	MBNL1	NO
KIF20A_ES_chr5_+_137520784_137520886_137521201_137521399_137521650_137521741	0.981894	MBNL1	NO
TCF7L2_ES_chr10_+_114917796_114917828_114918426_114918476_114925314_114925346	0.981856	MBNL1	NO
SLC25A27_IR_chr6_+_46644250_46644480_46645348_46645471_SLC25A27_chr6	0.981833	MBNL1	NO
YDJC_IR_chr22_-_21982378_21983076_21983597_21983696_YDJC_chr22	0.981776	MBNL1	NO
NKAIN1_IR_chr1_-_31653387_31653533_31654086_31654523_NKAIN1_chr1	0.981755	MBNL1	NO
ZNF160_ES_chr19_-_53589515_53589574_53594666_53594782_53594890_53594973	0.981721	MBNL1	NO
CLSTN1_ES_chr1_-_9815172_9815367_9816539_9816568_9833330_9833452	0.981665	MBNL1	NO
CCDC78_A5SS_chr16_-_775237_775293_775413_775580_775446_775580	0.981642	MBNL1	NO
KIF21A_ES_chr12_-_39720066_39720126_39724044_39724064_39724548_39724713	0.981638	MBNL1	NO
RAPGEF2_ES_chr4_+_160264446_160264556_160265188_160265211_160266258_160266481	0.981621	MBNL1	NO
RECQL4_IR_chr8_-_145741372_145741453_145741550_145741797_RECQL4_chr8	0.981608	MBNL1	NO
GABRE_ES_chrX_-_151123525_151123556_151123995_151124039_151124180_151124307	0.98156	MBNL1	NO
ZNF692_A3SS_chr1_-_249151851_249152044_249151851_249152058_249152330_249152520	0.981551	MBNL1	NO
KIF2C_A5SS_chr1_+_45205625_45205674_45205625_45205714_45206585_45206679	0.981541	MBNL1	NO
MKI67_A3SS_chr10_-_129899748_129899889_129899748_129899965_129900843_129901392	0.98148	MBNL1	NO
ATG4C_A5SS_chr1_+_63249806_63249896_63249806_63249944_63269390_63269533	0.981465	MBNL1	NO
ATRX_ES_chrX_-_76944311_76944420_76949313_76949426_76952065_76952192	0.981458	MBNL1	NO
SH3PXD2A_ES_chr10_-_105376954_105377071_105382227_105382310_105386846_105386959	0.981397	MBNL1	NO
TSTA3_IR_chr8_-_144698113_144698824_144699644_144699677_TSTA3_chr8	0.981325	MBNL1	NO
PLCB1_ES_chr20_+_8770825_8770908_8782703_8782820_8862269_8865547	0.981284	MBNL1	NO
CCDC19_A3SS_chr1_-_159846346_159846539_159846346_159846579_159847139_159847252	0.981272	MBNL1	NO
R3HDM2_ES_chr12_-_57677607_57677839_57682640_57682823_57689182_57689290	0.981267	MBNL1	NO
MECOM_ES_chr3_-_168819848_168820014_168825714_168825740_168830575_168830662	0.981248	MBNL1	NO
TTLL7_A3SS_chr1_-_84383287_84383369_84383287_84383373_84385382_84385517	0.98123	MBNL1	NO
COL8A1_ES_chr3_+_99357454_99357508_99394504_99394565_99410243_99410412	0.981153	MBNL1	NO
ZFYVE26_ES_chr14_-_68270818_68270981_68271934_68272022_68272171_68272335	0.98114	MBNL1	NO
DYSF_ES_chr2_+_71738937_71739051_71740370_71740462_71740846_71741051	0.981131	MBNL1	NO
ITGA7_IR_chr12_-_56094456_56094755_56094918_56094938_ITGA7_chr12	0.981123	MBNL1	NO
C2CD5_ES_chr12_-_22609905_22610095_22611418_22611489_22612426_22612476	0.981029	MBNL1	NO
LPHN2_A3SS_chr1_+_82450943_82451039_82452944_82453025_82452973_82453025	0.980979	MBNL1	NO
GABRE_A3SS_chrX_-_151121596_151123556_151121596_151124039_151124180_151124307	0.980932	MBNL1	NO
COL16A1_ES_chr1_-_32134403_32134456_32136157_32136247_32137216_32137260	0.980926	MBNL1	NO
GOLGA4_ES_chr3_+_37396592_37396678_37402734_37402796_37407571_37408242	0.980883	MBNL1	NO
UTRN_A3SS_chr6_+_144774918_144775005_144779906_144780147_144779909_144780147	0.980848	MBNL1	NO
C10orf10_IR_chr10_-_45473227_45473667_45474066_45474237_C10orf10_chr10	0.980726	MBNL1	NO
RHPN1_A5SS_chr8_+_144461485_144461678_144461485_144462155_144462235_144462953	0.980678	MBNL1	NO
SORBS1_ES_chr10_-_97158774_97158946_97165875_97165904_97170390_97170534	0.980422	MBNL1	NO
CRIP1_IR_chr14_+_105953204_105953309_105953550_105953636_CRIP1_chr14	0.980303	MBNL1	NO
PI16_ES_chr6_+_36930766_36930809_36931236_36931388_36931599_36931738	0.980285	MBNL1	NO
SYNE2_A5SS_chr14_+_64680862_64681188_64680862_64682072_64682966_64683105	0.980202	MBNL1	NO
PRPF40B_IR_chr12_+_50030499_50036799_50037006_50037028_PRPF40B_chr12	0.980148	MBNL1	NO
RUSC1_A5SS_chr1_+_155294069_155294155_155294069_155294335_155294636_155294734	0.980146	MBNL1	NO
CDC6_A5SS_chr17_+_38444159_38444342_38444159_38444384_38445660_38445850	0.979999	MBNL1	NO
AHNAK_A5SS_chr11_-_62295082_62295153_62297353_62297840_62297737_62297840	0.979973	MBNL1	NO
RGPD5_A3SS_chr2_+_110577273_110577360_110579482_110579691_110579627_110579691	0.979904	MBNL1	NO
MAP3K6_ES_chr1_-_27690695_27690885_27691152_27691175_27691264_27691293	0.97989	MBNL1	NO
EXOC7_ES_chr17_-_74086410_74086478_74087224_74087316_74090495_74090570	0.979831	MBNL1	NO
MIER1_ES_chr1_+_67391825_67391925_67394570_67394646_67405711_67405735	0.979768	MBNL1	NO
AHNAK_MEX_chr11_-_62283377_62287542_62289319_62289987_62291077_62292333_62293870_62295153	0.979751	MBNL1	NO
PI16_ES_chr6_+_36930766_36930809_36931219_36931388_36931599_36931738	0.979722	MBNL1	NO
TRDMT1_ES_chr10_-_17202304_17202373_17203482_17203547_17204165_17204236	0.979713	MBNL1	NO
BBS9_A5SS_chr7_+_33169144_33169164_33169144_33169653_33185854_33185976	0.979674	MBNL1	NO
PLEKHG2_ES_chr19_+_39911441_39911492_39911589_39911636_39911715_39911753	0.979671	MBNL1	NO
AKR1C2_ES_chr10_-_5040817_5040939_5041378_5041469_5042742_5042752	0.9796	MBNL1	NO
PLIN4_IR_chr19_-_4510458_4512284_4512780_4513716_PLIN4_chr19	0.979498	MBNL1	NO
KIT_A3SS_chr4_+_55595501_55595651_55597494_55597585_55597497_55597585	0.979474	MBNL1	NO
ABI3BP_ES_chr3_-_100543702_100543785_100548425_100548508_100551108_100551149	0.97946	MBNL1	NO
NUSAP1_A3SS_chr15_+_41641296_41641439_41643186_41643327_41643189_41643327	0.979376	MBNL1	NO
CEP350_ES_chr1_+_180010797_180010937_180012191_180012327_180013186_180013308	0.979351	MBNL1	NO
IFFO1_ES_chr12_-_6657834_6657991_6658642_6658650_6658922_6659062	0.97932	MBNL1	NO
FAM64A_A5SS_chr17_+_6348396_6348662_6348396_6348724_6350783_6351078	0.97927	MBNL1	NO
BOC_A3SS_chr3_+_112993317_112993529_112996942_112997104_112996945_112997104	0.979269	MBNL1	NO
CFD_A5SS_chr19_+_859690_859744_859690_859765_860617_860773	0.979262	MBNL1	NO
ZNF426_IR_chr19_-_9648935_9649021_9649251_9649303_ZNF426_chr19	0.979214	MBNL1	NO
CD47_ES_chr3_-_107765985_107766139_107768466_107768498_107770786_107770817	0.979157	MBNL1	NO
ANKRD12_ES_chr18_+_9195549_9195696_9204474_9204542_9208655_9208741	0.979151	MBNL1	NO
LDLRAD4_IR_chr18_+_13542291_13542459_13543018_13543069_LDLRAD4_chr18	0.97903	MBNL1	NO
MEIS1_ES_chr2_+_66795799_66795888_66796182_66796277_66798378_66798383	0.979024	MBNL1	NO
DNM1_ES_chr9_+_131002007_131002058_131002264_131002811_131004511_131004546	0.979014	MBNL1	NO
ARID2_A3SS_chr12_+_46231281_46231490_46233112_46233279_46233169_46233279	0.978996	MBNL1	NO
CCDC78_ES_chr16_-_775237_775293_775446_775580_775794_775855	0.978758	MBNL1	NO
SYNE4_ES_chr19_-_36496235_36496339_36497652_36497846_36498027_36498170	0.978669	MBNL1	NO
MDK_IR_chr11_+_46403105_46403304_46403607_46403683_MDK_chr11	0.97866	MBNL1	NO
SYNRG_ES_chr17_-_35936439_35936516_35937478_35937711_35944756_35944867	0.978655	MBNL1	NO
CYHR1_IR_chr8_-_145689200_145690479_145690954_145691031_CYHR1_chr8	0.978627	MBNL1	NO
NAV2_ES_chr11_+_20070274_20070741_20071382_20071447_20072835_20072879	0.9786	MBNL1	NO
MICAL3_A3SS_chr22_-_18293469_18293579_18293469_18295323_18299456_18299550	0.978567	MBNL1	NO
IFFO1_IR_chr12_-_6657231_6657323_6657591_6657711_IFFO1_chr12	0.978533	MBNL1	NO
CLASP2_ES_chr3_-_33592744_33592887_33600617_33600667_33600799_33600833	0.978522	MBNL1	NO
RIN3_ES_chr14_+_93043705_93043822_93081752_93081824_93107583_93107674	0.978479	MBNL1	NO
CDC6_A5SS_chr17_+_38444154_38444289_38444154_38444342_38445660_38445850	0.978369	MBNL1	NO
KLC2_A5SS_chr11_+_66025174_66025201_66025174_66025342_66026055_66026293	0.97835	MBNL1	NO
LRP12_ES_chr8_-_105521167_105521302_105544135_105544191_105601047_105601223	0.97831	MBNL1	NO
MYBL2_ES_chr20_+_42328397_42328684_42331130_42331543_42333859_42333998	0.978245	MBNL1	NO
GATA3_A5SS_chr10_+_8100362_8103667_8100362_8105814_8105956_8106101	0.978212	MBNL1	NO
PIGF_IR_chr2_-_46808076_46808730_46815214_46815265_PIGF_chr2	0.978146	MBNL1	NO
PLOD2_ES_chr3_-_145794569_145794682_145795649_145795711_145796903_145797044	0.978116	MBNL1	NO
ARRDC3_IR_chr5_-_90669501_90669693_90669931_90670093_ARRDC3_chr5	0.978014	MBNL1	NO
NECAB3_A3SS_chr20_-_32247691_32247804_32247691_32247864_32248065_32248201	0.978013	MBNL1	NO
EXOC7_A3SS_chr17_-_74085256_74085401_74085256_74086478_74090495_74090570	0.977988	MBNL1	NO
BIRC6_A5SS_chr2_+_32688262_32688350_32688262_32688449_32689577_32689639	0.977976	MBNL1	NO
GYG2_ES_chrX_+_2793851_2793955_2795244_2795348_2799093_2799132	0.977879	MBNL1	NO
HP1BP3_IR_chr1_-_21102148_21102498_21103090_21103097_HP1BP3_chr1	0.977857	MBNL1	NO
SLX1B_A3SS_chr16_+_29466719_29466770_29466865_29469080_29468953_29469080	0.977784	MBNL1	NO
CHRDL1_A5SS_chrX_-_109924710_109924877_109931822_109932031_109931837_109932031	0.977748	MBNL1	NO
AHNAK_MEX_chr11_-_62283377_62287542_62289319_62290470_62291077_62295153_62297353_62297388	0.977705	MBNL1	NO
LIME1_IR_chr20_+_62367812_62368064_62368886_62369000_LIME1_chr20	0.97753	MBNL1	NO
CNTD2_IR_chr19_-_40728115_40728379_40729059_40729210_CNTD2_chr19	0.97744	MBNL1	NO
RAB11FIP3_ES_chr16_+_538942_539000_541134_541268_546824_546859	0.977351	MBNL1	NO
MED16_IR_chr19_-_867962_868499_868863_868946_MED16_chr19	0.977308	MBNL1	NO
MGA_IR_chr15_+_42040835_42040910_42041028_42041125_MGA_chr15	0.977308	MBNL1	NO
AHNAK_MEX_chr11_-_62283377_62289078_62289847_62290470_62291221_62295153_62297353_62297388	0.977262	MBNL1	NO
FAM173A_A5SS_chr16_+_771598_771941_771598_772083_772309_772508	0.97723	MBNL1	NO
RSF1_ES_chr11_-_77451776_77451981_77458081_77458173_77475643_77475734	0.977218	MBNL1	NO
TPM1_IR_chr15_+_63353068_63353472_63353912_63353987_TPM1_chr15	0.977152	MBNL1	NO
PCDH18_ES_chr4_-_138449886_138449971_138450756_138451777_138453409_138453565	0.977071	MBNL1	NO
CEP170_IR_chr1_-_243349081_243349374_243349561_243349582_CEP170_chr1	0.977017	MBNL1	NO
SLC31A2_IR_chr9_+_115923789_115923874_115925029_115925200_SLC31A2_chr9	0.976955	MBNL1	NO
SIDT2_IR_chr11_+_117049452_117049541_117049860_117050162_SIDT2_chr11	0.976949	MBNL1	NO
MRVI1_A5SS_chr11_-_10711812_10711916_10715009_10715099_10715083_10715099	0.976926	MBNL1	NO
FAM63B_ES_chr15_+_59113916_59114018_59123973_59124115_59139496_59139669	0.976837	MBNL1	NO
HRASLS5_ES_chr11_-_63233632_63233844_63235829_63235937_63257715_63257802	0.976826	MBNL1	NO
SPAG5_ES_chr17_-_26912337_26912429_26912552_26912671_26912882_26913016	0.976803	MBNL1	NO
STIM1_ES_chr11_+_4104493_4104728_4105903_4105995_4107707_4107773	0.976799	MBNL1	NO
RCE1_IR_chr11_+_66610306_66611510_66611757_66611835_RCE1_chr11	0.97671	MBNL1	NO
MAP2_A3SS_chr2_+_210574678_210574978_210588319_210590514_210590433_210590514	0.976689	MBNL1	NO
KCTD10_A3SS_chr12_-_109895797_109895853_109895797_109895886_109898441_109898610	0.976659	MBNL1	NO
EXOC1_A3SS_chr4_+_56749989_56750094_56755054_56756552_56756389_56756552	0.976427	MBNL1	NO
GBP4_IR_chr1_-_89646831_89649555_89650920_89651081_GBP4_chr1	0.976422	MBNL1	NO
TPM1_A5SS_chr15_+_63353433_63353472_63353433_63353987_63354414_63354679	0.976406	MBNL1	NO
TNFRSF18_IR_chr1_-_1138891_1139348_1139435_1139616_TNFRSF18_chr1	0.976404	MBNL1	NO
CCDC24_IR_chr1_+_44457280_44458059_44459562_44459636_CCDC24_chr1	0.976294	MBNL1	NO
MIA3_IR_chr1_+_222835425_222835871_222837340_222837392_MIA3_chr1	0.976247	MBNL1	NO
PRR15_A3SS_chr7_+_29603427_29603993_29605801_29605999_29605806_29605999	0.976224	MBNL1	NO
HIST2H4A_ES_chr1_+_149804232_149805430_149805701_149806664_149811167_149811339	0.976117	MBNL1	NO
CERS4_A3SS_chr19_+_8275596_8275746_8315928_8316133_8315999_8316133	0.975976	MBNL1	NO
HMG20B_IR_chr19_+_3573690_3573798_3573901_3574021_HMG20B_chr19	0.975957	MBNL1	NO
LCN12_IR_chr9_+_139848069_139849278_139849823_139849851_LCN12_chr9	0.975836	MBNL1	NO
MICAL3_ES_chr22_-_18293469_18293579_18295273_18295323_18299456_18299550	0.975811	MBNL1	NO
HDAC4_A5SS_chr2_-_240016706_240016752_240024472_240024537_240024487_240024537	0.975764	MBNL1	NO
RALGAPA1_ES_chr14_-_36008841_36008896_36017714_36017744_36018316_36018440	0.975754	MBNL1	NO
FAM208B_ES_chr10_+_5754786_5754881_5756098_5756170_5759622_5759713	0.975679	MBNL1	NO
IL10RA_A5SS_chr11_+_117857085_117857249_117857085_117857528_117859097_117859217	0.975594	MBNL1	NO
PAPOLG_ES_chr2_+_60997593_60997646_60998654_60998765_61002169_61002258	0.975593	MBNL1	NO
MAP3K6_A3SS_chr1_-_27690695_27690885_27690695_27691175_27691264_27691293	0.975432	MBNL1	NO
BIRC5_ES_chr17_+_76210761_76210870_76212745_76212862_76219546_76219635	0.975305	MBNL1	NO
CALCRL_ES_chr2_-_188250272_188250358_188252056_188252220_188252393_188252483	0.975295	MBNL1	NO
RB1_IR_chr13_+_49050536_49050658_49050837_49050979_RB1_chr13	0.975292	MBNL1	NO
SDK1_IR_chr7_+_4304756_4304880_4308310_4308632_SDK1_chr7	0.975285	MBNL1	NO
EZH2_ES_chr7_-_148513776_148513870_148514314_148514483_148514969_148515209	0.975275	MBNL1	NO
ZMYND10_A3SS_chr3_-_50380600_50380637_50380600_50380875_50380994_50381047	0.975255	MBNL1	NO
ITGB1BP1_ES_chr2_-_9558755_9558861_9560119_9560229_9563502_9563559	0.975235	MBNL1	NO
EPB41_ES_chr1_+_29391494_29391670_29395245_29395295_29424319_29424361	0.975221	MBNL1	NO
NUDT1_A5SS_chr7_+_2282540_2282610_2282540_2282683_2284198_2284320	0.97522	MBNL1	NO
PNPLA2_A3SS_chr11_+_818902_818958_821628_821860_821741_821860	0.975161	MBNL1	NO
MYO9A_ES_chr15_-_72180345_72180457_72185306_72185518_72186020_72186119	0.974951	MBNL1	NO
THADA_A3SS_chr2_-_43804161_43804373_43804161_43804381_43805652_43805746	0.97495	MBNL1	NO
RAD51_ES_chr15_+_41001223_41001314_41011003_41011097_41020909_41021022	0.974888	MBNL1	NO
RBM25_IR_chr14_+_73566375_73566458_73567009_73567026_RBM25_chr14	0.974763	MBNL1	NO
MDM1_A5SS_chr12_-_68709858_68710033_68710361_68715226_68715127_68715226	0.974739	MBNL1	NO
DDX26B_IR_chrX_+_134715453_134715556_134716166_134716427_DDX26B_chrX	0.974637	MBNL1	NO
CSRP1_IR_chr1_-_201455286_201456143_201457983_201458112_CSRP1_chr1	0.974519	MBNL1	NO
EPB41L2_IR_chr6_-_131190486_131191266_131191468_131191521_EPB41L2_chr6	0.97449	MBNL1	NO
WBP1_A5SS_chr2_+_74685586_74685798_74685586_74686689_74686770_74686872	0.974488	MBNL1	NO
GYG2_ES_chrX_+_2779563_2779763_2793851_2793955_2799093_2799132	0.974478	MBNL1	NO
BIRC5_ES_chr17_+_76210761_76210870_76212745_76212862_76219546_76221717	0.974425	MBNL1	NO
SIN3B_IR_chr19_+_16973908_16974173_16974491_16974607_SIN3B_chr19	0.974414	MBNL1	NO
CACNB3_A5SS_chr12_+_49212287_49212341_49212287_49212757_49217127_49217249	0.974297	MBNL1	NO
MFSD11_A5SS_chr17_+_74733777_74734058_74733777_74734247_74734364_74734530	0.973826	MBNL1	NO
TM9SF1_A5SS_chr14_-_24663881_24664242_24664515_24664790_24664756_24664790	0.973794	MBNL1	NO
PLAGL1_A3SS_chr6_-_144287295_144287335_144287295_144287349_144290044_144290115	0.973787	MBNL1	NO
RAB17_A5SS_chr2_-_238486647_238486798_238494641_238494742_238494707_238494742	0.973726	MBNL1	NO
ARVCF_IR_chr22_-_19957419_19958266_19959409_19959494_ARVCF_chr22	0.973689	MBNL1	NO
TMTC1_ES_chr12_-_29813737_29813818_29904599_29904805_29908642_29908818	0.973639	MBNL1	NO
CIDEC_ES_chr3_-_9920118_9920195_9920626_9920738_9921908_9921935	0.973616	MBNL1	NO
MBNL1_ES_chr3_+_152163071_152163328_152165514_152165562_152173331_152173366	0.973583	MBNL1	NO
RBPMS_IR_chr8_+_30421884_30421969_30423774_30423877_RBPMS_chr8	0.973546	MBNL1	NO
GABRE_ES_chrX_-_151123525_151123556_151123840_151124039_151124180_151124307	0.97353	MBNL1	NO
EPB41_ES_chr1_+_29391494_29391670_29395245_29395280_29424319_29424361	0.973426	MBNL1	NO
RAB11FIP2_IR_chr10_-_119765267_119765349_119768593_119768736_RAB11FIP2_chr10	0.973405	MBNL1	NO
CSRP1_IR_chr1_-_201457179_201457232_201457983_201458112_CSRP1_chr1	0.973389	MBNL1	NO
IGSF9_A3SS_chr1_-_159899428_159899575_159899428_159899604_159899681_159899765	0.973353	MBNL1	NO
PER1_IR_chr17_-_8047373_8048311_8049690_8049806_PER1_chr17	0.973286	MBNL1	NO
UGP2_ES_chr2_+_64069673_64069733_64082701_64082777_64083440_64083567	0.973283	MBNL1	NO
DAAM2_A3SS_chr6_+_39866653_39866713_39867853_39867984_39867856_39867984	0.973225	MBNL1	NO
APAF1_A5SS_chr12_+_99042404_99042560_99042404_99042593_99043265_99043462	0.97322	MBNL1	NO
B4GALNT4_A5SS_chr11_+_380101_380196_380101_380202_380292_380445	0.973025	MBNL1	NO
KIRREL_A3SS_chr1_+_158058117_158058244_158059244_158059418_158059292_158059418	0.973021	MBNL1	NO
CTNND1_ES_chr11_+_57529269_57529518_57558966_57559145_57561482_57561553	0.972904	MBNL1	NO
PTPRC_ES_chr1_+_198668693_198668833_198671516_198671659_198672427_198672475	0.972844	MBNL1	NO
PLCB4_ES_chr20_+_9352950_9353050_9353694_9353751_9360701_9360809	0.972786	MBNL1	NO
PYCR1_IR_chr17_-_79894612_79894737_79895056_79895115_PYCR1_chr17	0.972743	MBNL1	NO
FOSB_A3SS_chr19_+_45971693_45971970_45973887_45974207_45974004_45974207	0.9727	MBNL1	NO
SERTAD4_A3SS_chr1_+_210412838_210412953_210414903_210419272_210419145_210419272	0.972668	MBNL1	NO
AHNAK_ES_chr11_-_62259283_62259303_62301133_62301546_62302475_62302662	0.972627	MBNL1	NO
COL6A3_ES_chr2_-_238285761_238285987_238289780_238290142_238305370_238305460	0.97262	MBNL1	NO
WHSC1L1_ES_chr8_-_38153314_38153470_38156971_38157108_38162105_38162275	0.972447	MBNL1	NO
ZC3H11A_IR_chr1_+_203764782_203764922_203765421_203765624_ZC3H11A_chr1	0.9722	MBNL1	NO
MPPE1_IR_chr18_-_11883689_11885042_11885675_11885815_MPPE1_chr18	0.97216	MBNL1	NO
NPR3_A3SS_chr5_+_32782999_32783134_32784902_32784989_32784905_32784989	0.972119	MBNL1	NO
ROBO1_A3SS_chr3_-_78684923_78685093_78684923_78685258_78688894_78689048	0.972091	MBNL1	NO
SPNS2_A5SS_chr17_+_4439371_4439469_4439371_4439721_4440195_4440241	0.972086	MBNL1	NO
ATRX_A3SS_chrX_-_76944311_76944417_76944311_76944420_76949313_76949426	0.97207	MBNL1	NO
ZBTB21_IR_chr21_-_43406940_43411998_43412602_43414217_ZBTB21_chr21	0.972046	MBNL1	NO
PXN_IR_chr12_-_120652906_120653464_120659426_120659561_PXN_chr12	0.972	MBNL1	NO
CLASP1_ES_chr2_-_122159085_122159248_122159444_122159446_122161947_122162010	0.971936	MBNL1	NO
SEMA6A_ES_chr5_-_115779312_115783507_115803279_115803443_115808769_115808789	0.971906	MBNL1	NO
PRRT2_IR_chr16_+_29823427_29825254_29825654_29825786_PRRT2_chr16	0.971906	MBNL1	NO
SEPT4_ES_chr17_-_56603581_56603674_56604043_56604339_56609322_56609398	0.97181	MBNL1	NO
DENND1C_IR_chr19_-_6467218_6468964_6469607_6469651_DENND1C_chr19	0.971806	MBNL1	NO
ABHD11_IR_chr7_-_73152658_73152772_73152976_73153069_ABHD11_chr7	0.971667	MBNL1	NO
ZCCHC6_IR_chr9_-_88912040_88913745_88914114_88914187_ZCCHC6_chr9	0.971645	MBNL1	NO
ELF3_IR_chr1_+_201982310_201982768_201982957_201983152_ELF3_chr1	0.97164	MBNL1	NO
HSH2D_A5SS_chr19_+_16266452_16266573_16266452_16267566_16268020_16268058	0.971638	MBNL1	NO
SYK_ES_chr9_+_93627330_93627379_93629413_93629481_93636486_93636573	0.97146	MBNL1	NO
GOLGA4_ES_chr3_+_37323674_37323763_37327505_37327552_37330726_37330782	0.971446	MBNL1	NO
MMP19_IR_chr12_-_56229217_56232518_56233280_56233525_MMP19_chr12	0.971335	MBNL1	NO
SYNE4_ES_chr19_-_36496235_36496339_36499119_36499269_36499456_36499521	0.971308	MBNL1	NO
TFPI_ES_chr2_-_188368375_188368497_188394091_188394212_188418927_188419076	0.971136	MBNL1	NO
ROBO3_IR_chr11_+_124746362_124748027_124748194_124748332_ROBO3_chr11	0.971067	MBNL1	NO
CCL4_IR_chr17_+_34430983_34431374_34432618_34433014_CCL4_chr17	0.970888	MBNL1	NO
RAB30_ES_chr11_-_82708266_82708366_82745214_82745314_82782733_82782870	0.970852	MBNL1	NO
DUS1L_A3SS_chr17_-_80018577_80018656_80018577_80018659_80018737_80018827	0.970775	MBNL1	NO
PAXIP1_IR_chr7_-_154738073_154738135_154738222_154738295_PAXIP1_chr7	0.970669	MBNL1	NO
SIRT7_IR_chr17_-_79871963_79872380_79872480_79872578_SIRT7_chr17	0.970637	MBNL1	NO
CSF1_ES_chr1_+_110464469_110464616_110465788_110466333_110466682_110466812	0.9705	MBNL1	NO
MMP11_A5SS_chr22_+_24121374_24121555_24121374_24121603_24122546_24122612	0.970483	MBNL1	NO
IFT80_A3SS_chr3_-_160099291_160099360_160099291_160099512_160102352_160102434	0.970437	MBNL1	NO
ZC3H11A_IR_chr1_+_203764782_203765624_203770703_203770756_ZC3H11A_chr1	0.97036	MBNL1	NO
GPM6B_A3SS_chrX_-_13789575_13791149_13789575_13792743_13794357_13794422	0.970222	MBNL1	NO
LIME1_IR_chr20_+_62367635_62367748_62368886_62369000_LIME1_chr20	0.970214	MBNL1	NO
KIF13A_ES_chr6_-_17788007_17788106_17790103_17790141_17794480_17794626	0.970188	MBNL1	NO
CD47_ES_chr3_-_107765928_107766139_107768466_107769449_107776324_107776416	0.970077	MBNL1	NO
DLG1_ES_chr3_-_196802708_196802741_196803457_196803553_196807922_196807988	0.970057	MBNL1	NO
CPM_ES_chr12_-_69265586_69265736_69279572_69279665_69326458_69326620	0.970032	MBNL1	NO
CYC1_IR_chr8_+_145149942_145150576_145150736_145150932_CYC1_chr8	0.969854	MBNL1	NO
PDHA1_IR_chrX_+_19370947_19371291_19373467_19373563_PDHA1_chrX	0.969825	MBNL1	NO
LILRB5_A3SS_chr19_-_54756734_54757928_54756734_54757931_54758228_54758278	0.969808	MBNL1	NO
RPL38_IR_chr17_+_72199843_72199929_72200057_72200091_RPL38_chr17	0.969712	MBNL1	NO
CD47_ES_chr3_-_107765985_107766139_107768466_107768498_107776324_107776380	0.969609	MBNL1	NO
GOLGA4_ES_chr3_+_37292886_37292975_37308333_37308431_37315027_37315092	0.969592	MBNL1	NO
MGST1_ES_chr12_+_16510539_16510633_16520259_16520399_16536441_16536538	0.969541	MBNL1	NO
ADAMTS10_A3SS_chr19_-_8662118_8662201_8662118_8662206_8665812_8666029	0.969533	MBNL1	NO
ARNT_ES_chr1_-_150812084_150812130_150814900_150814944_150818739_150818783	0.969532	MBNL1	NO
XRN1_A3SS_chr3_-_142051217_142051266_142051217_142051376_142051809_142051931	0.969524	MBNL1	NO
FAM208B_ES_chr10_+_5756098_5756170_5759622_5759713_5762507_5762574	0.969492	MBNL1	NO
GABRE_ES_chrX_-_151123525_151123556_151123829_151124039_151124180_151124307	0.969478	MBNL1	NO
CD79B_ES_chr17_-_62007130_62007248_62007434_62007883_62008695_62008745	0.969249	MBNL1	NO
CRYAB_IR_chr11_-_111780486_111781173_111781358_111781554_CRYAB_chr11	0.969232	MBNL1	NO
DENND4C_ES_chr9_+_19328028_19328160_19331976_19332186_19334975_19335103	0.96922	MBNL1	NO
TMEM150C_A5SS_chr4_-_83425731_83425820_83483059_83483367_83483316_83483367	0.969214	MBNL1	NO
USP13_ES_chr3_+_179399666_179399791_179408029_179408089_179418796_179418917	0.969177	MBNL1	NO
MLPH_IR_chr2_+_238419632_238425389_238427182_238427215_MLPH_chr2	0.96909	MBNL1	NO
TMEM241_ES_chr18_-_20948679_20948714_20950180_20950225_20951386_20951434	0.968877	MBNL1	NO
SLC16A4_ES_chr1_-_110919572_110919783_110921475_110921978_110923604_110923765	0.968847	MBNL1	NO
PLAGL1_A3SS_chr6_-_144287295_144287335_144287295_144287367_144290044_144290115	0.968757	MBNL1	NO
HAGHL_IR_chr16_+_777106_777175_777412_777614_HAGHL_chr16	0.968734	MBNL1	NO
PYCR1_A5SS_chr17_-_79894624_79894737_79895056_79895115_79895104_79895115	0.968726	MBNL1	NO
BCAS1_ES_chr20_-_52569971_52570234_52571828_52574036_52583445_52583612	0.968634	MBNL1	NO
MMP11_A3SS_chr22_+_24123144_24123287_24123380_24123596_24123384_24123596	0.968604	MBNL1	NO
MRPS6_IR_chr21_+_35475134_35475207_35475796_35475818_MRPS6_chr21	0.968567	MBNL1	NO
NLRP1_ES_chr17_-_5437217_5437308_5440171_5440260_5442735_5442905	0.968494	MBNL1	NO
TK1_A3SS_chr17_-_76170783_76170866_76170783_76170869_76171131_76171250	0.968468	MBNL1	NO
RHPN1_ES_chr8_+_144461533_144461678_144461999_144462155_144462235_144462953	0.968374	MBNL1	NO
CDCA3_IR_chr12_-_6959363_6959760_6960386_6960413_CDCA3_chr12	0.968373	MBNL1	NO
SLC29A4_A3SS_chr7_+_5331361_5331452_5334491_5334565_5334496_5334565	0.968358	MBNL1	NO
DOC2A_A5SS_chr16_-_30017917_30017998_30018106_30018269_30018177_30018269	0.968331	MBNL1	NO
MEF2C_A3SS_chr5_-_88119552_88119744_88119552_88119747_88178772_88178816	0.968299	MBNL1	NO
EZH2_A3SS_chr7_-_148512598_148512638_148512598_148513046_148513776_148513870	0.968219	MBNL1	NO
RRP1_IR_chr21_+_45222155_45223298_45223393_45225174_RRP1_chr21	0.968194	MBNL1	NO
PIGG_A5SS_chr4_+_493029_493087_493029_493514_494185_494390	0.968078	MBNL1	NO
ADCK5_A3SS_chr8_+_145616780_145616911_145616983_145617066_145617019_145617066	0.967905	MBNL1	NO
PTPN13_ES_chr4_+_87614740_87614827_87622394_87622954_87637683_87637778	0.967852	MBNL1	NO
BPTF_ES_chr17_+_65871036_65871136_65882244_65882432_65887960_65888078	0.967826	MBNL1	NO
BAX_IR_chr19_+_49458117_49458219_49458944_49459090_BAX_chr19	0.967729	MBNL1	NO
DUSP18_IR_chr22_-_31059000_31059247_31059391_31059493_DUSP18_chr22	0.967609	MBNL1	NO
ERG_ES_chr21_-_39764298_39764366_39772496_39772567_39774479_39774559	0.967567	MBNL1	NO
C14orf80_A5SS_chr14_+_105957586_105957697_105957586_105957859_105957959_105958037	0.967451	MBNL1	NO
HAGHL_IR_chr16_+_776936_777140_777412_777614_HAGHL_chr16	0.967416	MBNL1	NO
NOD1_IR_chr7_-_30491752_30492313_30492450_30492656_NOD1_chr7	0.967411	MBNL1	NO
PYCR1_IR_chr17_-_79894612_79894737_79895069_79895115_PYCR1_chr17	0.967186	MBNL1	NO
MICAL3_A5SS_chr22_-_18293469_18293579_18295273_18299550_18299456_18299550	0.967091	MBNL1	NO
C2CD5_ES_chr12_-_22609905_22610095_22611418_22611519_22612426_22612476	0.967027	MBNL1	NO
KIAA1432_ES_chr9_+_5753200_5753238_5753536_5753646_5754841_5754930	0.966987	MBNL1	NO
IRF7_IR_chr11_-_613785_613865_614174_614399_IRF7_chr11	0.966961	MBNL1	NO
TONSL_A3SS_chr8_-_145660400_145660550_145660400_145660553_145660857_145660933	0.966808	MBNL1	NO
PDK1_ES_chr2_+_173426948_173427019_173429231_173429415_173429706_173429801	0.966591	MBNL1	NO
PRC1_IR_chr15_-_91509280_91509883_91512309_91512347_PRC1_chr15	0.966562	MBNL1	NO
PDE9A_ES_chr21_+_44119078_44119121_44151880_44152059_44152180_44152234	0.966548	MBNL1	NO
SYTL2_ES_chr11_-_85425522_85425550_85428526_85428573_85429833_85429886	0.966517	MBNL1	NO
DUSP22_A5SS_chr6_+_311880_311914_311880_311962_345854_345928	0.966468	MBNL1	NO
ZNF585B_IR_chr19_-_37675724_37677830_37678001_37678034_ZNF585B_chr19	0.966398	MBNL1	NO
FAM83E_IR_chr19_-_49117452_49117593_49117697_49117884_FAM83E_chr19	0.966321	MBNL1	NO
C6orf132_ES_chr6_-_42077954_42078029_42093670_42094581_42096410_42096516	0.966299	MBNL1	NO
BBX_ES_chr3_+_107497218_107497366_107510087_107510146_107517370_107517567	0.966239	MBNL1	NO
SORBS1_ES_chr10_-_97143995_97144042_97149479_97149715_97156977_97157040	0.966219	MBNL1	NO
NMRAL1_ES_chr16_-_4511786_4511960_4513421_4513513_4513643_4513851	0.966136	MBNL1	NO
HACE1_ES_chr6_-_105259186_105259268_105280917_105281048_105291098_105291173	0.966052	MBNL1	NO
CEP170_A5SS_chr1_-_243336113_243336148_243349081_243349582_243349561_243349582	0.965998	MBNL1	NO
MARK3_ES_chr14_+_103958114_103958371_103964839_103964865_103966493_103966537	0.965959	MBNL1	NO
FMNL2_ES_chr2_+_153497305_153497428_153501948_153501994_153504310_153504344	0.965898	MBNL1	NO
ELF3_IR_chr1_+_201981085_201982753_201982957_201983152_ELF3_chr1	0.965645	MBNL1	NO
BBS9_ES_chr7_+_33388680_33388782_33392471_33392485_33397467_33397607	0.965567	MBNL1	NO
COL16A1_ES_chr1_-_32134403_32134456_32134909_32136247_32137216_32137260	0.965436	MBNL1	NO
TGFBR3_A3SS_chr1_-_92185450_92185784_92185450_92185787_92187512_92187701	0.965163	MBNL1	NO
TET2_ES_chr4_+_106155054_106158508_106162496_106162586_106163991_106164084	0.965141	MBNL1	NO
PTS_ES_chr11_+_112099317_112099396_112100931_112100953_112101349_112101405	0.965108	MBNL1	NO
NTRK3_ES_chr15_-_88670393_88670457_88671942_88671965_88678332_88678628	0.965105	MBNL1	NO
AHNAK_MEX_chr11_-_62283377_62287499_62290044_62290470_62292390_62295153_62297353_62297388	0.965059	MBNL1	NO
MYO1B_A5SS_chr2_+_192110254_192110337_192110254_192110352_192141613_192141756	0.964962	MBNL1	NO
SLC6A6_ES_chr3_+_14509361_14509464_14509596_14509720_14513713_14513825	0.96494	MBNL1	NO
SUV420H2_ES_chr19_+_55853162_55853414_55853583_55853748_55854110_55854219	0.964886	MBNL1	NO
MND1_ES_chr4_+_154318371_154318485_154330123_154330167_154335903_154336017	0.964879	MBNL1	NO
HECTD4_A5SS_chr12_-_112699109_112699233_112701888_112702016_112701894_112702016	0.964822	MBNL1	NO
THOC5_ES_chr22_-_29925151_29925228_29927067_29927099_29927820_29927952	0.96454	MBNL1	NO
ACTN1_A5SS_chr14_-_69343799_69343957_69345175_69345786_69345706_69345786	0.964442	MBNL1	NO
GIT2_ES_chr12_-_110376970_110377052_110383065_110383154_110389017_110389121	0.964365	MBNL1	NO
ZNF160_ES_chr19_-_53589515_53589574_53594666_53594806_53594890_53594973	0.964327	MBNL1	NO
CHRDL1_A5SS_chrX_-_110035316_110035443_110038914_110038993_110038972_110038993	0.964235	MBNL1	NO
PAFAH1B3_A5SS_chr19_-_42801468_42801517_42804161_42804244_42804194_42804244	0.964213	MBNL1	NO
LRRC45_IR_chr17_+_79986110_79986559_79986895_79987061_LRRC45_chr17	0.96419	MBNL1	NO
TPM1_IR_chr15_+_63353397_63354844_63356263_63356341_TPM1_chr15	0.964117	MBNL1	NO
PWWP2B_ES_chr10_+_134218130_134219490_134223266_134223383_134230565_134230625	0.964079	MBNL1	NO
BCAS1_ES_chr20_-_52569971_52570234_52573971_52574036_52591928_52591969	0.963974	MBNL1	NO
CSE1L_IR_chr20_+_47712713_47712764_47712886_47712976_CSE1L_chr20	0.963941	MBNL1	NO
MEIS1_ES_chr2_+_66691241_66691352_66739281_66739426_66775075_66775151	0.963928	MBNL1	NO
C2CD5_A5SS_chr12_-_22609905_22610095_22611418_22612476_22612426_22612476	0.963882	MBNL1	NO
HMG20B_IR_chr19_+_3572821_3572992_3573290_3573345_HMG20B_chr19	0.9638	MBNL1	NO
SELP_A3SS_chr1_-_169558090_169558699_169558090_169558803_169559385_169559440	0.963721	MBNL1	NO
ZMYND10_ES_chr3_-_50380549_50380637_50380738_50380875_50380994_50381047	0.963584	MBNL1	NO
ADCK5_IR_chr8_+_145616780_145616911_145617019_145617066_ADCK5_chr8	0.963518	MBNL1	NO
CD300LG_A3SS_chr17_+_41925926_41926261_41931175_41931412_41931328_41931412	0.963479	MBNL1	NO
ITGA6_ES_chr2_+_173362703_173362828_173366500_173366629_173368819_173370958	0.963456	MBNL1	NO
RARB_ES_chr3_+_25622037_25622213_25634994_25635198_25636011_25636169	0.963351	MBNL1	NO
CSNK1G3_ES_chr5_+_122940418_122940524_122941033_122941056_122950036_122950149	0.963343	MBNL1	NO
C5orf42_A3SS_chr5_-_37179463_37179542_37179463_37179545_37180119_37180282	0.963262	MBNL1	NO
ADAM33_IR_chr20_-_3654392_3654931_3655151_3655340_ADAM33_chr20	0.96316	MBNL1	NO
NME3_IR_chr16_-_1820882_1821172_1821270_1821411_NME3_chr16	0.963156	MBNL1	NO
ANK2_ES_chr4_+_114267056_114267178_114269432_114269464_114271384_114271404	0.96314	MBNL1	NO
NUMA1_ES_chr11_-_71721832_71721900_71723447_71723488_71723941_71727306	0.963102	MBNL1	NO
ZNF160_ES_chr19_-_53589515_53589574_53594666_53594750_53594890_53594973	0.963097	MBNL1	NO
SF3B1_IR_chr2_-_198283233_198283675_198285152_198285266_SF3B1_chr2	0.962994	MBNL1	NO
CDCA3_A3SS_chr12_-_6958487_6958577_6958487_6958593_6958729_6958828	0.962988	MBNL1	NO
PLA2R1_IR_chr2_-_160794362_160797078_160798257_160798503_PLA2R1_chr2	0.962976	MBNL1	NO
MYO9A_ES_chr15_-_72302719_72302788_72311380_72311436_72313259_72313358	0.962791	MBNL1	NO
RELL2_ES_chr5_+_141018362_141018427_141018522_141018588_141019031_141019196	0.962776	MBNL1	NO
TENC1_IR_chr12_+_53447119_53447233_53447558_53447596_TENC1_chr12	0.962752	MBNL1	NO
RABAC1_IR_chr19_-_42462888_42463100_42463393_42463592_RABAC1_chr19	0.962657	MBNL1	NO
FMO1_IR_chr1_+_171251117_171251204_171252283_171252335_FMO1_chr1	0.962503	MBNL1	NO
MXD3_IR_chr5_-_176737427_176737541_176738380_176738485_MXD3_chr5	0.962496	MBNL1	NO
CAMK2D_IR_chr4_-_114372188_114376977_114378491_114378719_CAMK2D_chr4	0.962395	MBNL1	NO
SYNE4_ES_chr19_-_36496235_36496339_36497504_36497573_36499456_36499521	0.962303	MBNL1	NO
BTNL9_IR_chr5_+_180482364_180482453_180482989_180483015_BTNL9_chr5	0.962247	MBNL1	NO
RPL10A_IR_chr6_+_35436185_35436216_35436374_35436596_RPL10A_chr6	0.962209	MBNL1	NO
WDR54_IR_chr2_+_74648805_74648943_74649997_74650059_WDR54_chr2	0.962148	MBNL1	NO
C11orf35_IR_chr11_-_555305_558039_558161_558248_C11orf35_chr11	0.962097	MBNL1	NO
HAGHL_A5SS_chr16_+_777106_777140_777106_777175_777412_777614	0.961951	MBNL1	NO
BAX_IR_chr19_+_49457994_49458193_49458805_49458856_BAX_chr19	0.961821	MBNL1	NO
CALCRL_ES_chr2_-_188252393_188252483_188296024_188296091_188312766_188312873	0.961672	MBNL1	NO
NECAB3_A3SS_chr20_-_32247691_32247840_32247691_32247864_32248065_32248201	0.961646	MBNL1	NO
ATF3_IR_chr1_+_212788360_212792608_212792700_212792897_ATF3_chr1	0.961644	MBNL1	NO
NTRK3_IR_chr15_-_88520598_88520822_88521836_88522034_NTRK3_chr15	0.961558	MBNL1	NO
IGSF9_A3SS_chr1_-_159903980_159904074_159903980_159904122_159904215_159904350	0.961497	MBNL1	NO
CEP170_ES_chr1_-_243336113_243336148_243349081_243349374_243349561_243349582	0.961336	MBNL1	NO
EXOC7_ES_chr17_-_74085256_74085401_74086410_74086540_74090495_74090570	0.961209	MBNL1	NO
EPB41L3_ES_chr18_-_5393179_5393477_5394669_5394792_5395066_5395146	0.96113	MBNL1	NO
NEK2_A3SS_chr1_-_211836745_211836970_211836745_211836994_211840448_211840573	0.961109	MBNL1	NO
ATL2_IR_chr2_-_38522296_38523842_38525286_38525717_ATL2_chr2	0.961097	MBNL1	NO
CCDC88A_IR_chr2_-_55515314_55515491_55518812_55518911_CCDC88A_chr2	0.961067	MBNL1	NO
JRKL_IR_chr11_+_96123153_96123237_96123647_96126421_JRKL_chr11	0.960943	MBNL1	NO
VCAN_ES_chr5_+_82807922_82808215_82815168_82818128_82841356_82841469	0.96065	MBNL1	NO
CERS4_IR_chr19_+_8325273_8326217_8326572_8326663_CERS4_chr19	0.960555	MBNL1	NO
COL16A1_ES_chr1_-_32134403_32134456_32136203_32136247_32137216_32137260	0.960469	MBNL1	NO
SLC9B2_ES_chr4_-_103971397_103971539_103978958_103979128_103987484_103987664	0.96033	MBNL1	NO
MELK_ES_chr9_+_36651786_36651874_36657238_36657360_36665347_36665578	0.960324	MBNL1	NO
CREB3L4_IR_chr1_+_153945220_153945312_153945452_153945554_CREB3L4_chr1	0.960261	MBNL1	NO
GALE_IR_chr1_-_24124607_24125220_24125856_24125926_GALE_chr1	0.960255	MBNL1	NO
KIAA1109_A5SS_chr4_+_123195498_123195591_123195498_123197177_123200930_123201136	0.960237	MBNL1	NO
EXOC7_ES_chr17_-_74085256_74085401_74086410_74087353_74090495_74090570	0.960177	MBNL1	NO
AOX1_A3SS_chr2_+_201531410_201531475_201533338_201533526_201533404_201533526	0.960097	MBNL1	NO
FAM173A_ES_chr16_+_771801_771941_772048_772083_772309_772508	0.960073	MBNL1	NO
SLC43A3_ES_chr11_-_57193641_57193825_57194061_57194223_57194535_57194573	0.960034	MBNL1	NO
PRC1_IR_chr15_-_91509280_91509883_91512677_91512849_PRC1_chr15	0.960024	MBNL1	NO
PTTG1_IR_chr5_+_159849214_159849243_159849347_159849410_PTTG1_chr5	0.96002	MBNL1	NO
ACCS_ES_chr11_+_44092806_44092865_44094997_44095085_44096162_44096231	0.959937	MBNL1	NO
SSBP3_ES_chr1_-_54722800_54722859_54723742_54723822_54747111_54747200	0.959926	MBNL1	NO
PSD4_ES_chr2_+_113955327_113955490_113956317_113956461_113956660_113956803	0.959918	MBNL1	NO
IPO4_IR_chr14_-_24652182_24652367_24652456_24652561_IPO4_chr14	0.959865	MBNL1	NO
NCOR2_MEX_chr12_-_124810737_124810916_124811955_124812025_124812093_124812179_124815391_124815444	0.959861	MBNL1	NO
PTGES2_IR_chr9_-_130884641_130884925_130885213_130885413_PTGES2_chr9	0.959554	MBNL1	NO
WBSCR27_ES_chr7_-_73254361_73254450_73254744_73254879_73255400_73255528	0.959509	MBNL1	NO
RTEL1_IR_chr20_+_62326094_62327207_62328113_62328416_RTEL1_chr20	0.959413	MBNL1	NO
CLOCK_A3SS_chr4_-_56304449_56304574_56304449_56304704_56308599_56308801	0.959406	MBNL1	NO
GRB14_ES_chr2_-_165349333_165349692_165350941_165351034_165353518_165353562	0.959403	MBNL1	NO
TCF7L2_A5SS_chr10_+_114919679_114919751_114919679_114920450_114925314_114925346	0.959362	MBNL1	NO
ANGPTL4_IR_chr19_+_8429040_8429435_8429506_8429523_ANGPTL4_chr19	0.959259	MBNL1	NO
NR1H3_IR_chr11_+_47279468_47279680_47281342_47281374_NR1H3_chr11	0.959215	MBNL1	NO
NT5E_ES_chr6_+_86199212_86199317_86200226_86200375_86201695_86201895	0.959162	MBNL1	NO
TTC3_A5SS_chr21_+_38445551_38445664_38445551_38445773_38459547_38459701	0.959063	MBNL1	NO
KLC2_A5SS_chr11_+_66025174_66025201_66025174_66025342_66026018_66026293	0.958985	MBNL1	NO
MDM2_IR_chr12_+_69229609_69229623_69230452_69230529_MDM2_chr12	0.958742	MBNL1	NO
THOC5_A5SS_chr22_-_29925151_29925228_29927067_29927952_29927820_29927952	0.958554	MBNL1	NO
ALKBH6_IR_chr19_-_36501469_36501547_36503923_36503991_ALKBH6_chr19	0.958428	MBNL1	NO
CCDC28B_ES_chr1_+_32669485_32669646_32669834_32669980_32670199_32670221	0.958311	MBNL1	NO
DNM1_ES_chr9_+_131002007_131002058_131002264_131002275_131004511_131004546	0.958292	MBNL1	NO
SYTL2_ES_chr11_-_85425522_85425550_85428526_85428769_85429833_85429886	0.958282	MBNL1	NO
NUMA1_ES_chr11_-_71721853_71721900_71723447_71723488_71723941_71723972	0.958141	MBNL1	NO
COX6C_A5SS_chr8_-_100904136_100904280_100904493_100904914_100904828_100904914	0.958102	MBNL1	NO
EME2_IR_chr16_+_1826069_1826340_1826747_1827101_EME2_chr16	0.958011	MBNL1	NO
COL16A1_A3SS_chr1_-_32134403_32134456_32134403_32136247_32137216_32137260	0.957917	MBNL1	NO
GRB7_ES_chr17_+_37901984_37902041_37902166_37902245_37902362_37902455	0.957843	MBNL1	NO
SYTL2_ES_chr11_-_85425522_85425550_85428526_85428576_85429833_85429886	0.957822	MBNL1	NO
FGD1_IR_chrX_-_54471887_54472847_54473744_54473881_FGD1_chrX	0.957772	MBNL1	NO
CD44_MEX_chr11_+_35201905_35201954_35211382_35211612_35229684_35229753_35232793_35232857	0.95775	MBNL1	NO
EPB41L3_IR_chr18_-_5392383_5393477_5395066_5395146_EPB41L3_chr18	0.957709	MBNL1	NO
CD47_ES_chr3_-_107765928_107766139_107769425_107769445_107770786_107770817	0.957528	MBNL1	NO
BANF1_ES_chr11_+_65769951_65770041_65770712_65770800_65771097_65771364	0.957499	MBNL1	NO
ENSA_A5SS_chr1_-_150600050_150600068_150601476_150601592_150601537_150601592	0.957462	MBNL1	NO
BRWD1_A5SS_chr21_-_40622722_40622815_40627571_40627754_40627591_40627754	0.957435	MBNL1	NO
CCDC64B_IR_chr16_-_3085216_3085370_3086895_3086927_CCDC64B_chr16	0.957401	MBNL1	NO
TMEM241_ES_chr18_-_20950180_20950225_20951386_20951434_20953676_20953727	0.957327	MBNL1	NO
CD47_ES_chr3_-_107765928_107766139_107769425_107769439_107770786_107770817	0.957292	MBNL1	NO
AFF1_A3SS_chr4_+_87967847_87968746_88005272_88005316_88005275_88005316	0.957265	MBNL1	NO
CD47_ES_chr3_-_107765928_107766139_107769425_107770599_107770786_107770817	0.957263	MBNL1	NO
SLC25A36_IR_chr3_+_140685622_140685878_140689769_140689812_SLC25A36_chr3	0.957169	MBNL1	NO
LUC7L_IR_chr16_-_238968_239338_239980_240134_LUC7L_chr16	0.956954	MBNL1	NO
VPS13B_ES_chr8_+_100515064_100515178_100519365_100519431_100519998_100520139	0.956891	MBNL1	NO
CD47_ES_chr3_-_107765928_107766139_107769425_107770500_107770786_107770817	0.956874	MBNL1	NO
DLG1_ES_chr3_-_196802708_196802741_196803457_196803556_196807922_196807988	0.956753	MBNL1	NO
MXD3_ES_chr5_-_176737427_176737541_176737669_176737698_176738380_176738485	0.956574	MBNL1	NO
BIRC6_A5SS_chr2_+_32696082_32696192_32696082_32696219_32698180_32698307	0.956562	MBNL1	NO
SMIM22_IR_chr16_+_4845329_4845528_4845716_4845859_SMIM22_chr16	0.956526	MBNL1	NO
DLG1_A3SS_chr3_-_196802708_196802741_196802708_196803553_196807922_196807988	0.956521	MBNL1	NO
HRASLS5_ES_chr11_-_63233632_63233844_63235829_63235937_63256343_63256448	0.956433	MBNL1	NO
LPPR3_IR_chr19_-_814434_814571_814692_814749_LPPR3_chr19	0.956315	MBNL1	NO
KIF13A_ES_chr6_-_17788007_17788106_17790103_17790141_17794480_17794612	0.956226	MBNL1	NO
ALDOA_ES_chr16_+_30064785_30064820_30066105_30066248_30066493_30066648	0.956138	MBNL1	NO
NOTCH2NL_IR_chr1_+_145290422_145290511_145290781_145290850_NOTCH2NL_chr1	0.956061	MBNL1	NO
ACER3_ES_chr11_+_76637601_76637711_76670023_76670075_76687333_76687385	0.955995	MBNL1	NO
AP1G1_MEX_chr16_-_71799392_71799487_71801780_71801788_71803431_71803439_71803526_71803602	0.955994	MBNL1	NO
HAAO_A3SS_chr2_-_42997283_42997326_42997283_42997722_43010454_43010560	0.955914	MBNL1	NO
MPPE1_IR_chr18_-_11882621_11884626_11884878_11884901_MPPE1_chr18	0.955627	MBNL1	NO
RP11-295P9.3_IR_chr10_+_13695825_13696427_13697378_13697476_RP11-295P9.3_chr10	0.955541	MBNL1	NO
TSEN34_IR_chr19_+_54694582_54694888_54695212_54695458_TSEN34_chr19	0.95551	MBNL1	NO
C16orf13_IR_chr16_-_684889_685340_685416_685774_C16orf13_chr16	0.955479	MBNL1	NO
CNTD2_A3SS_chr19_-_40729295_40730550_40729295_40730718_40732282_40732564	0.955441	MBNL1	NO
RNF146_A5SS_chr6_+_127601376_127601485_127601376_127603540_127607195_127607229	0.955396	MBNL1	NO
ATAD3A_IR_chr1_+_1462984_1463189_1464603_1464711_ATAD3A_chr1	0.955307	MBNL1	NO
ZNF268_A3SS_chr12_+_133764458_133764658_133768075_133768201_133768120_133768201	0.955296	MBNL1	NO
CD46_ES_chr1_+_207959001_207959027_207963598_207963669_207966864_207966953	0.955012	MBNL1	NO
BTNL9_IR_chr5_+_180480120_180480501_180481239_180481259_BTNL9_chr5	0.954972	MBNL1	NO
NUMB_ES_chr14_-_73743917_73744001_73745989_73746090_73749067_73749213	0.954893	MBNL1	NO
FAM149A_A3SS_chr4_+_187070330_187070437_187070720_187070858_187070747_187070858	0.954841	MBNL1	NO
MYO5A_ES_chr15_-_52632393_52632591_52635314_52635394_52638558_52638658	0.954793	MBNL1	NO
PRC1_A3SS_chr15_-_91509280_91509883_91509280_91510432_91512677_91512849	0.954783	MBNL1	NO
PARD3B_ES_chr2_+_206265737_206265847_206305094_206305396_206364620_206364755	0.954564	MBNL1	NO
C11orf35_IR_chr11_-_555305_558766_558856_558979_C11orf35_chr11	0.954446	MBNL1	NO
SYNE4_ES_chr19_-_36496235_36496339_36497235_36497573_36497652_36497837	0.954342	MBNL1	NO
REC8_IR_chr14_+_24647812_24649112_24649233_24649459_REC8_chr14	0.954267	MBNL1	NO
C1orf192_IR_chr1_-_161334521_161334940_161335316_161335492_C1orf192_chr1	0.95425	MBNL1	NO
CIITA_A3SS_chr16_+_10992527_10992589_10992779_10992859_10992782_10992859	0.954091	MBNL1	NO
USP53_A5SS_chr4_+_120188475_120188590_120188475_120188637_120189423_120189575	0.953976	MBNL1	NO
CCDC64_ES_chr12_+_120509507_120509605_120510315_120510533_120518691_120518821	0.953916	MBNL1	NO
ABHD11_A5SS_chr7_-_73151976_73152065_73152206_73152402_73152228_73152402	0.953805	MBNL1	NO
MARK3_ES_chr14_+_103958114_103958371_103966493_103966537_103969219_103969403	0.953741	MBNL1	NO
SKP2_ES_chr5_+_36177287_36177394_36181920_36181978_36183942_36184131	0.953664	MBNL1	NO
FAM211B_IR_chr22_-_24984182_24984297_24985124_24985873_FAM211B_chr22	0.953319	MBNL1	NO
ABCA2_ES_chr9_-_139917393_139917504_139918290_139918292_139918595_139918688	0.953285	MBNL1	NO
ADAM8_ES_chr10_-_135076507_135076737_135077192_135077269_135080856_135080921	0.953172	MBNL1	NO
NBPF1_A3SS_chr1_-_16920057_16920062_16920057_16920248_16921087_16921156	0.953161	MBNL1	NO
LCORL_ES_chr4_-_17963526_17963655_17964593_17964672_17974443_17974508	0.953154	MBNL1	NO
GPM6B_IR_chrX_-_13789150_13791149_13794357_13794422_GPM6B_chrX	0.95313	MBNL1	NO
MSMB_ES_chr10_+_51555731_51555836_51556751_51556856_51562271_51562337	0.953053	MBNL1	NO
KIAA1217_ES_chr10_+_24825703_24825822_24831622_24833410_24833910_24834032	0.953022	MBNL1	NO
SORBS1_A5SS_chr10_-_97106163_97106209_97110966_97111133_97110973_97111133	0.953	MBNL1	NO
PKIB_A5SS_chr6_+_122931581_122931680_122931581_122931780_122954428_122954512	0.952824	MBNL1	NO
QKI_IR_chr6_+_163984452_163984751_163985699_163985731_QKI_chr6	0.952797	MBNL1	NO
FUT10_IR_chr8_-_33229347_33229729_33230162_33230322_FUT10_chr8	0.952622	MBNL1	NO
HERC1_A3SS_chr15_-_63966940_63967292_63966940_63967316_63970044_63970185	0.95257	MBNL1	NO
BMP4_A5SS_chr14_-_54419998_54420118_54423268_54423529_54423477_54423529	0.95245	MBNL1	NO
ITGA6_ES_chr2_+_173362703_173362828_173366500_173366629_173368819_173368977	0.952259	MBNL1	NO
RAPGEF2_A3SS_chr4_+_160264446_160264556_160265188_160266481_160266258_160266481	0.952207	MBNL1	NO
ALKBH6_ES_chr19_-_36501469_36501585_36501796_36501967_36502306_36502366	0.952116	MBNL1	NO
DLG1_A3SS_chr3_-_196802708_196802741_196802708_196803556_196807922_196807988	0.95206	MBNL1	NO
MDM1_A3SS_chr12_-_68709858_68710033_68709858_68710390_68715127_68715226	0.952007	MBNL1	NO
RASSF7_A3SS_chr11_+_563195_563317_563396_563645_563558_563645	0.951988	MBNL1	NO
TTC7A_ES_chr2_+_47183978_47184146_47185634_47185691_47202112_47202242	0.951918	MBNL1	NO
BCAS1_ES_chr20_-_52569971_52570234_52573971_52574036_52583445_52583612	0.951797	MBNL1	NO
RECQL_A3SS_chr12_-_21654104_21654149_21654104_21654306_21654397_21654597	0.951657	MBNL1	NO
KIF12_IR_chr9_-_116859581_116859716_116859799_116860021_KIF12_chr9	0.951638	MBNL1	NO
ZNF268_ES_chr12_+_133758532_133758616_133764458_133764658_133768075_133768201	0.951605	MBNL1	NO
TNNT1_ES_chr19_-_55649386_55649442_55653225_55653288_55656912_55656933	0.951599	MBNL1	NO
MPPE1_IR_chr18_-_11882621_11884626_11885675_11885815_MPPE1_chr18	0.951497	MBNL1	NO
FOXM1_A3SS_chr12_-_2981262_2981410_2981262_2981413_2983143_2983303	0.951188	MBNL1	NO
ITGB1BP1_A5SS_chr2_-_9558755_9558861_9562931_9563216_9563095_9563216	0.951049	MBNL1	NO
FAM63A_IR_chr1_-_150969025_150970225_150970558_150970646_FAM63A_chr1	0.950727	MBNL1	NO
TMEM198_ES_chr2_+_220409483_220409615_220412228_220412803_220413874_220414076	0.950633	MBNL1	NO
OXTR_A5SS_chr3_-_8810182_8810277_8810917_8811299_8810940_8811299	0.950623	MBNL1	NO
HECTD1_A5SS_chr14_-_31675003_31675163_31676222_31676689_31676597_31676689	0.950619	MBNL1	NO
MAP3K5_ES_chr6_-_136935297_136935424_136943986_136944119_136958463_136958544	0.95058	MBNL1	NO
IFT80_A5SS_chr3_-_160102352_160102434_160116934_160117320_160117188_160117320	0.950474	MBNL1	NO
HMBOX1_A3SS_chr8_+_28904875_28904970_28906471_28906565_28906474_28906565	0.950434	MBNL1	NO
SPG20_ES_chr13_-_36909718_36909969_36910424_36910495_36920719_36920914	0.950312	MBNL1	NO
TMEM132A_IR_chr11_+_60699158_60699356_60701014_60701043_TMEM132A_chr11	0.950298	MBNL1	NO
MFSD3_IR_chr8_+_145734457_145735398_145735751_145735890_MFSD3_chr8	0.950203	MBNL1	NO
UGP2_ES_chr2_+_64069550_64069571_64069673_64069733_64083440_64083567	0.950086	MBNL1	NO
KIFC2_IR_chr8_+_145693970_145694163_145694654_145694762_KIFC2_chr8	0.949885	MBNL1	NO
PLEKHG2_A5SS_chr19_+_39911391_39911492_39911391_39911636_39911715_39911753	0.949813	MBNL1	NO
AURKB_ES_chr17_-_8111056_8111158_8113495_8113543_8113848_8113877	0.949799	MBNL1	NO
HRASLS5_ES_chr11_-_63235829_63235937_63256343_63256448_63257715_63257802	0.949774	MBNL1	NO
SBF2_ES_chr11_-_10015468_10015545_10019813_10019926_10022461_10022569	0.949645	MBNL1	NO
NUMA1_ES_chr11_-_71721832_71721900_71723474_71723488_71723941_71723972	0.949527	MBNL1	NO
C8orf82_IR_chr8_-_145751603_145753456_145753652_145753784_C8orf82_chr8	0.949238	MBNL1	NO
PRC1_IR_chr15_-_91524114_91524263_91524978_91525211_PRC1_chr15	0.949236	MBNL1	NO
ADAM33_IR_chr20_-_3654866_3655496_3655674_3655749_ADAM33_chr20	0.949076	MBNL1	NO
MMP11_A3SS_chr22_+_24123213_24123596_24124413_24124670_24124555_24124670	0.949047	MBNL1	NO
CAMK2D_IR_chr4_-_114372188_114375671_114378447_114378719_CAMK2D_chr4	0.948837	MBNL1	NO
SH3BP1_A3SS_chr22_+_38049786_38049880_38051279_38052048_38051933_38052048	0.948728	MBNL1	NO
C11orf35_IR_chr11_-_555305_557640_557884_558039_C11orf35_chr11	0.948701	MBNL1	NO
BIN1_ES_chr2_-_127809831_127809938_127815049_127815177_127816587_127816731	0.94869	MBNL1	NO
WDR55_A3SS_chr5_+_140048918_140049275_140050854_140051115_140050907_140051115	0.948653	MBNL1	NO
BOC_A5SS_chr3_+_112935034_112935121_112935034_112935125_112968569_112968714	0.948612	MBNL1	NO
WDR35_ES_chr2_-_20153595_20153739_20160315_20160375_20166485_20166670	0.948536	MBNL1	NO
BOC_A3SS_chr3_+_113003632_113003705_113004219_113004351_113004286_113004351	0.948502	MBNL1	NO
FSIP1_IR_chr15_-_39892450_39892470_39893050_39893127_FSIP1_chr15	0.948484	MBNL1	NO
MC1R_IR_chr16_+_89984284_89986616_89986998_89987381_MC1R_chr16	0.948393	MBNL1	NO
TSSC4_IR_chr11_+_2423069_2423377_2423524_2423680_TSSC4_chr11	0.948081	MBNL1	NO
FAM135A_A3SS_chr6_+_71233670_71233824_71234046_71234894_71234634_71234894	0.947882	MBNL1	NO
XAF1_IR_chr17_+_6662575_6662838_6662981_6663037_XAF1_chr17	0.947862	MBNL1	NO
KIF12_IR_chr9_-_116853918_116854280_116854435_116854454_KIF12_chr9	0.947822	MBNL1	NO
USP24_ES_chr1_-_55619792_55619953_55620044_55620139_55620344_55620451	0.947629	MBNL1	NO
ANGPTL4_ES_chr19_+_8431086_8431203_8432609_8434216_8435940_8436035	0.947619	MBNL1	NO
SLFN11_IR_chr17_-_33678918_33679894_33680004_33680150_SLFN11_chr17	0.947609	MBNL1	NO
SSBP3_ES_chr1_-_54717467_54717533_54723742_54723822_54747111_54747200	0.947599	MBNL1	NO
SMIM22_IR_chr16_+_4845379_4845450_4845696_4845859_SMIM22_chr16	0.947585	MBNL1	NO
KIF12_IR_chr9_-_116853918_116854454_116854613_116854731_KIF12_chr9	0.947572	MBNL1	NO
MYO1C_A5SS_chr17_-_1384000_1384179_1384279_1384510_1384453_1384510	0.947533	MBNL1	NO
ENTPD8_A3SS_chr9_-_140328816_140329790_140328816_140330281_140330465_140330728	0.947407	MBNL1	NO
BAZ2A_ES_chr12_-_57011179_57011316_57024560_57024649_57029966_57030077	0.947267	MBNL1	NO
TPM3_IR_chr1_-_154143889_154143964_154145384_154145454_TPM3_chr1	0.947245	MBNL1	NO
KDM6A_ES_chrX_+_44920569_44920664_44921892_44921993_44922667_44922921	0.947161	MBNL1	NO
AKT1_IR_chr14_-_105259464_105259547_105260456_105260528_AKT1_chr14	0.947147	MBNL1	NO
ENDOV_IR_chr17_+_78403573_78403631_78403841_78403952_ENDOV_chr17	0.946646	MBNL1	NO
TMEM241_ES_chr18_-_20964954_20965031_20979530_20979611_21001331_21001408	0.946542	MBNL1	NO
AQP7_A3SS_chr9_-_33384948_33385229_33384948_33385288_33385647_33385864	0.946529	MBNL1	NO
SLC29A4_A3SS_chr7_+_5330809_5330868_5331324_5331397_5331361_5331397	0.946504	MBNL1	NO
TREX1_IR_chr3_+_48507210_48507337_48507650_48507708_TREX1_chr3	0.9464	MBNL1	NO
C11orf35_IR_chr11_-_555305_558248_558614_558766_C11orf35_chr11	0.946395	MBNL1	NO
GNAS_IR_chr20_+_57472495_57474040_57475004_57475052_GNAS_chr20	0.946312	MBNL1	NO
SMCHD1_ES_chr18_+_2718313_2718432_2722517_2722661_2724897_2724993	0.946237	MBNL1	NO
FMO1_ES_chr1_+_171251397_171251472_171252283_171252355_171254341_171254660	0.94621	MBNL1	NO
TTC7A_A5SS_chr2_+_47183978_47184146_47183978_47185691_47202112_47202242	0.946203	MBNL1	NO
MED13_A3SS_chr17_-_60111148_60111306_60111148_60111345_60112824_60112969	0.946192	MBNL1	NO
HSH2D_A5SS_chr19_+_16262257_16264014_16262257_16264018_16265209_16265301	0.946178	MBNL1	NO
TSTA3_A5SS_chr8_-_144698737_144698893_144699592_144699644_144699598_144699644	0.945638	MBNL1	NO
CD44_MEX_chr11_+_35201905_35201954_35211382_35211519_35229684_35229753_35236399_35236408	0.945512	MBNL1	NO
FAM20A_A3SS_chr17_-_66539770_66539858_66539770_66539862_66548014_66548092	0.945474	MBNL1	NO
AMICA1_ES_chr11_-_118083122_118083276_118085539_118085601_118095656_118095709	0.945469	MBNL1	NO
PAK4_A5SS_chr19_+_39616422_39616519_39616422_39616559_39660172_39660397	0.945391	MBNL1	NO
BAZ2B_A5SS_chr2_-_160193516_160193588_160193973_160194283_160194078_160194283	0.945347	MBNL1	NO
SLC7A6_IR_chr16_+_68308594_68308779_68309030_68309152_SLC7A6_chr16	0.945277	MBNL1	NO
AHNAK_MEX_chr11_-_62287927_62288472_62288695_62290470_62294113_62295153_62297353_62297388	0.944896	MBNL1	NO
PHKG2_IR_chr16_+_30767503_30767593_30767676_30767750_PHKG2_chr16	0.944796	MBNL1	NO
CP_A3SS_chr3_-_148903036_148903191_148903036_148903233_148904307_148904519	0.944742	MBNL1	NO
BRWD1_ES_chr21_-_40610405_40610499_40619627_40619758_40622722_40622815	0.944741	MBNL1	NO
BIRC6_A3SS_chr2_+_32693505_32693851_32694463_32694682_32694481_32694682	0.944621	MBNL1	NO
FAM64A_ES_chr17_+_6352632_6352727_6353348_6353392_6353682_6353685	0.944601	MBNL1	NO
BIRC6_A3SS_chr2_+_32658718_32658872_32660522_32660653_32660564_32660653	0.944548	MBNL1	NO
THSD1_ES_chr13_-_52951322_52952924_52960163_52960321_52971367_52972329	0.944533	MBNL1	NO
C17orf49_IR_chr17_+_6919814_6920333_6920576_6920623_C17orf49_chr17	0.944498	MBNL1	NO
C4orf36_ES_chr4_-_87847380_87847478_87853374_87853471_87854547_87854694	0.944489	MBNL1	NO
BCAS1_ES_chr20_-_52569971_52570234_52571617_52574036_52583445_52583612	0.944385	MBNL1	NO
CDKN3_ES_chr14_+_54863747_54863795_54866612_54866694_54868242_54868297	0.944326	MBNL1	NO
CELF2_A5SS_chr10_+_11356102_11356221_11356102_11356233_11363170_11363349	0.94421	MBNL1	NO
C7orf10_ES_chr7_+_40277234_40277325_40314112_40314255_40356359_40356454	0.944178	MBNL1	NO
SYNE4_A5SS_chr19_-_36496235_36496339_36497325_36497573_36497504_36497573	0.944018	MBNL1	NO
DST_ES_chr6_-_56482039_56482216_56485411_56485513_56489328_56489426	0.943995	MBNL1	NO
PRRT3_IR_chr3_-_9987226_9987395_9987769_9989685_PRRT3_chr3	0.943972	MBNL1	NO
MAPK15_A3SS_chr8_+_144802866_144803010_144803170_144803526_144803401_144803526	0.943932	MBNL1	NO
YDJC_A5SS_chr22_-_21983597_21983696_21983832_21984050_21983891_21984050	0.943919	MBNL1	NO
PDE4DIP_A5SS_chr1_-_144881430_144881622_144882446_144882881_144882776_144882881	0.943637	MBNL1	NO
SFRP1_ES_chr8_-_41119483_41123008_41160980_41161057_41166135_41167016	0.943534	MBNL1	NO
ANPEP_A3SS_chr15_-_90349632_90350037_90349632_90350176_90358004_90358094	0.943495	MBNL1	NO
STXBP5_ES_chr6_+_147655293_147655358_147660315_147660374_147674459_147674509	0.943445	MBNL1	NO
ZDHHC8_IR_chr22_+_20130279_20131279_20132752_20132780_ZDHHC8_chr22	0.943412	MBNL1	NO
N4BP2L2_ES_chr13_-_33111143_33111164_33112820_33112821_33112915_33112929	0.943395	MBNL1	NO
KIAA0430_IR_chr16_-_15694285_15694410_15694834_15694909_KIAA0430_chr16	0.943359	MBNL1	NO
C16orf93_ES_chr16_-_30768788_30768975_30770333_30771045_30771605_30771740	0.943224	MBNL1	NO
IL10RA_ES_chr11_+_117857156_117857249_117857399_117857528_117859097_117859217	0.943222	MBNL1	NO
SGK1_IR_chr6_-_134490384_134493912_134494412_134494495_SGK1_chr6	0.943193	MBNL1	NO
YBX3_IR_chr12_-_10868293_10868382_10870312_10870376_YBX3_chr12	0.942988	MBNL1	NO
FMNL2_A5SS_chr2_+_153501948_153501994_153501948_153502041_153504310_153504344	0.942937	MBNL1	NO
COPS7A_IR_chr12_+_6833459_6833496_6833780_6833984_COPS7A_chr12	0.94292	MBNL1	NO
IL17RE_ES_chr3_+_9944574_9944748_9945081_9945835_9948048_9948145	0.94282	MBNL1	NO
C7orf49_IR_chr7_-_134852484_134852559_134853538_134853614_C7orf49_chr7	0.942755	MBNL1	NO
COX6C_ES_chr8_-_100904136_100904280_100904493_100904522_100905458_100905657	0.942754	MBNL1	NO
ZNF692_IR_chr1_-_249151851_249152044_249152330_249152520_ZNF692_chr1	0.942669	MBNL1	NO
DDX41_IR_chr5_-_176939497_176939641_176939781_176939877_DDX41_chr5	0.942603	MBNL1	NO
NAA16_A5SS_chr13_+_41947904_41947916_41947904_41948016_41948878_41948975	0.942572	MBNL1	NO
BCAS1_ES_chr20_-_52573971_52574036_52583445_52583612_52591928_52591969	0.942161	MBNL1	NO
MMP19_IR_chr12_-_56234451_56235020_56236137_56236222_MMP19_chr12	0.942048	MBNL1	NO
ERAP2_ES_chr5_+_96219496_96219634_96222359_96222493_96224889_96225009	0.942034	MBNL1	NO
RELL2_ES_chr5_+_141018362_141018427_141018522_141018588_141019031_141019216	0.942034	MBNL1	NO
SYNE4_ES_chr19_-_36496235_36496339_36497652_36497846_36499456_36499521	0.941907	MBNL1	NO
HNRNPD_IR_chr4_-_83274987_83276154_83276457_83276554_HNRNPD_chr4	0.94174	MBNL1	NO
AHNAK_MEX_chr11_-_62287927_62288030_62289039_62290470_62292921_62295153_62297353_62297388	0.941691	MBNL1	NO
GULP1_ES_chr2_+_189248519_189248616_189331202_189331295_189342386_189342457	0.941628	MBNL1	NO
NT5DC3_IR_chr12_-_104169267_104169408_104170822_104171859_NT5DC3_chr12	0.941531	MBNL1	NO
SAMD10_A5SS_chr20_-_62608578_62608759_62609598_62610995_62610730_62610995	0.941529	MBNL1	NO
ZNF160_A5SS_chr19_-_53589515_53589574_53594666_53594973_53594890_53594973	0.941475	MBNL1	NO
HFE_IR_chr6_+_26092837_26092869_26092955_26093188_HFE_chr6	0.941462	MBNL1	NO
RECQL4_A3SS_chr8_-_145740710_145740837_145740710_145740841_145741148_145741181	0.941337	MBNL1	NO
MGAT4B_IR_chr5_-_179228784_179228969_179229804_179230030_MGAT4B_chr5	0.941257	MBNL1	NO
ANKMY1_ES_chr2_-_241420410_241420514_241421600_241421678_241439375_241439521	0.94116	MBNL1	NO
ENDOV_ES_chr17_+_78398832_78398900_78399259_78399420_78402396_78402460	0.940993	MBNL1	NO
AHNAK_MEX_chr11_-_62287927_62288030_62289039_62290470_62294073_62295153_62297353_62297388	0.940948	MBNL1	NO
FAXDC2_ES_chr5_-_154210450_154210482_154214185_154214288_154214403_154214494	0.940745	MBNL1	NO
CD36_IR_chr7_+_80302086_80303463_80305424_80305720_CD36_chr7	0.940663	MBNL1	NO
YBX3_IR_chr12_-_10862507_10862713_10863133_10863285_YBX3_chr12	0.940534	MBNL1	NO
MIER1_ES_chr1_+_67391825_67391925_67394573_67394646_67405711_67405735	0.940523	MBNL1	NO
EPN3_ES_chr17_+_48616548_48616676_48617565_48617695_48618154_48618423	0.940478	MBNL1	NO
CNNM2_ES_chr10_+_104828386_104828479_104831531_104831596_104835843_104836027	0.940238	MBNL1	NO
ENTPD8_ES_chr9_-_140329656_140329790_140330171_140330281_140330465_140330728	0.939994	MBNL1	NO
SCAPER_ES_chr15_-_77096874_77096974_77134075_77134272_77150150_77150220	0.939943	MBNL1	NO
NUMA1_ES_chr11_-_71721853_71721900_71723245_71723488_71723941_71723972	0.939873	MBNL1	NO
DOK2_A3SS_chr8_-_21767340_21767420_21767340_21767442_21768184_21768368	0.939729	MBNL1	NO
EFCAB4A_IR_chr11_+_827578_827711_828230_828259_EFCAB4A_chr11	0.939655	MBNL1	NO
PRUNE2_ES_chr9_-_79253102_79253204_79256888_79256896_79259655_79259825	0.93963	MBNL1	NO
CD46_ES_chr1_+_207958964_207959027_207963598_207963690_207966864_207968858	0.939261	MBNL1	NO
LRWD1_A5SS_chr7_+_102105403_102105607_102105403_102105625_102106264_102106498	0.939211	MBNL1	NO
XRN1_A3SS_chr3_-_142051217_142051266_142051217_142051373_142051809_142051931	0.939152	MBNL1	NO
PLAGL1_A3SS_chr6_-_144281606_144281679_144281606_144281693_144285924_144285955	0.939075	MBNL1	NO
PRUNE2_A3SS_chr9_-_79259652_79259825_79259652_79259828_79267399_79267465	0.938932	MBNL1	NO
FAM83E_A5SS_chr19_-_49117850_49117884_49117965_49118072_49117969_49118072	0.938825	MBNL1	NO
PABPC1L_ES_chr20_+_43566743_43566832_43567315_43567389_43586978_43587448	0.938753	MBNL1	NO
CCDC12_A3SS_chr3_-_47018127_47018270_47018127_47018333_47023422_47023455	0.938715	MBNL1	NO
NMRAL1_A5SS_chr16_-_4519444_4519466_4521315_4521450_4521358_4521450	0.93858	MBNL1	NO
CNTD2_ES_chr19_-_40730395_40730550_40730629_40730718_40732282_40732564	0.938526	MBNL1	NO
BRAT1_IR_chr7_-_2579420_2579522_2580464_2580528_BRAT1_chr7	0.938518	MBNL1	NO
SEC16A_A3SS_chr9_-_139338275_139338352_139338275_139339563_139340097_139340171	0.938255	MBNL1	NO
NISCH_IR_chr3_+_52514155_52514311_52514895_52515053_NISCH_chr3	0.937479	MBNL1	NO
KLF7_A5SS_chr2_-_207953182_207953305_207988498_207989128_207989068_207989128	0.937469	MBNL1	NO
C2CD5_ES_chr12_-_22609905_22610095_22611418_22612476_22622643_22622729	0.937364	MBNL1	NO
MECOM_A3SS_chr3_-_168838844_168838997_168838844_168839000_168840368_168840460	0.937241	MBNL1	NO
PIKFYVE_ES_chr2_+_209168930_209169042_209169570_209169737_209176960_209177019	0.937229	MBNL1	NO
UBE2T_ES_chr1_-_202302579_202302683_202304117_202304186_202304774_202304946	0.937197	MBNL1	NO
MARK3_A3SS_chr14_+_103958114_103958371_103964839_103966537_103966493_103966537	0.937142	MBNL1	NO
TMED5_IR_chr1_-_93621593_93621641_93621857_93622040_TMED5_chr1	0.936784	MBNL1	NO
NUF2_ES_chr1_+_163313523_163313660_163315472_163315608_163317553_163317720	0.936703	MBNL1	NO
ABCC8_A3SS_chr11_-_17414588_17414675_17414588_17414759_17415244_17415306	0.93664	MBNL1	NO
AZIN1_ES_chr8_-_103855779_103855957_103862227_103862372_103870241_103870272	0.936505	MBNL1	NO
BANF1_A5SS_chr11_+_65770107_65770290_65770107_65770306_65770706_65770717	0.936489	MBNL1	NO
AGTPBP1_A3SS_chr9_-_88270058_88270115_88270058_88270235_88272350_88272558	0.936018	MBNL1	NO
MOCS1_ES_chr6_-_39874133_39874893_39876816_39876878_39877579_39877699	0.936005	MBNL1	NO
CEP112_A3SS_chr17_-_64092369_64092446_64092369_64092449_64092703_64092750	0.93597	MBNL1	NO
IL17RE_ES_chr3_+_9944666_9944748_9945716_9945835_9948048_9948145	0.935922	MBNL1	NO
HCN3_IR_chr1_+_155258395_155258798_155259182_155259309_HCN3_chr1	0.935901	MBNL1	NO
CHI3L2_ES_chr1_+_111770300_111770391_111772474_111772503_111773364_111773565	0.935837	MBNL1	NO
TLN1_ES_chr9_-_35717616_35717783_35718353_35718403_35718809_35718907	0.935685	MBNL1	NO
ZWINT_IR_chr10_-_58117710_58117909_58118138_58118220_ZWINT_chr10	0.935598	MBNL1	NO
PTPRC_ES_chr1_+_198661476_198661502_198668693_198668833_198672427_198672475	0.935513	MBNL1	NO
ZDHHC20_ES_chr13_-_21955573_21955685_21956040_21956084_21957059_21957148	0.935444	MBNL1	NO
MFI2_IR_chr3_-_196728611_196730322_196730772_196730886_MFI2_chr3	0.935382	MBNL1	NO
FNIP2_ES_chr4_+_159754680_159754780_159754953_159755042_159756557_159756628	0.935379	MBNL1	NO
CNKSR1_ES_chr1_+_26510220_26510321_26510562_26510632_26510705_26510778	0.935309	MBNL1	NO
IDUA_IR_chr4_+_995256_995669_995803_995949_IDUA_chr4	0.935289	MBNL1	NO
TMEM126B_ES_chr11_+_85339674_85339732_85342288_85342360_85342731_85342835	0.935243	MBNL1	NO
ARL13B_IR_chr3_+_93772031_93772144_93772301_93772913_ARL13B_chr3	0.935123	MBNL1	NO
PTS_A3SS_chr11_+_112099317_112099396_112100931_112101405_112101349_112101405	0.934901	MBNL1	NO
PLIN4_IR_chr19_-_4510458_4511918_4512216_4512219_PLIN4_chr19	0.934863	MBNL1	NO
SIRT7_ES_chr17_-_79873487_79873557_79875491_79875595_79875706_79875843	0.934858	MBNL1	NO
MB_ES_chr22_-_36007017_36007153_36013210_36013312_36019238_36019401	0.934798	MBNL1	NO
TMEM79_ES_chr1_+_156254975_156255058_156255316_156255774_156256051_156256264	0.934778	MBNL1	NO
KANK2_ES_chr19_-_11305229_11305266_11306232_11306557_11308161_11308197	0.934764	MBNL1	NO
BPTF_A3SS_chr17_+_65882247_65882432_65887960_65888078_65887963_65888078	0.934652	MBNL1	NO
MDK_IR_chr11_+_46403261_46403531_46403607_46403683_MDK_chr11	0.934619	MBNL1	NO
SCRIB_IR_chr8_-_144875146_144875510_144876070_144876132_SCRIB_chr8	0.934576	MBNL1	NO
WDR83OS_IR_chr19_-_12780893_12781111_12781490_12781837_WDR83OS_chr19	0.934454	MBNL1	NO
SIGIRR_IR_chr11_-_405716_406538_407062_407135_SIGIRR_chr11	0.934195	MBNL1	NO
KIF18B_IR_chr17_-_43003360_43003554_43003782_43003867_KIF18B_chr17	0.934178	MBNL1	NO
TMEM126B_ES_chr11_+_85339674_85339732_85342160_85342360_85342731_85342835	0.933663	MBNL1	NO
CCDC78_IR_chr16_-_772582_775293_775794_775855_CCDC78_chr16	0.933431	MBNL1	NO
BTN3A1_IR_chr6_+_26406137_26406484_26408055_26408180_BTN3A1_chr6	0.933399	MBNL1	NO
EXOC7_ES_chr17_-_74085256_74085401_74086410_74087316_74090495_74090570	0.933378	MBNL1	NO
TPM1_A3SS_chr15_+_63353068_63353138_63353397_63353987_63353912_63353987	0.93329	MBNL1	NO
BCAP29_A3SS_chr7_+_107253778_107253877_107258773_107262315_107262075_107262315	0.933225	MBNL1	NO
SIK3_A3SS_chr11_-_116746090_116746167_116746090_116746725_116746969_116747079	0.932896	MBNL1	NO
AHNAK_MEX_chr11_-_62283377_62287793_62289954_62290470_62292300_62295153_62297353_62297388	0.932856	MBNL1	NO
SAMD9L_ES_chr7_-_92775238_92775353_92776196_92776459_92777507_92777658	0.932754	MBNL1	NO
SMIM22_A3SS_chr16_+_4845422_4845450_4845696_4845859_4845752_4845859	0.932693	MBNL1	NO
TOM1L2_ES_chr17_-_17754207_17754266_17761083_17761169_17764790_17764865	0.932682	MBNL1	NO
IVNS1ABP_IR_chr1_-_185270566_185270695_185274647_185274775_IVNS1ABP_chr1	0.932667	MBNL1	NO
BICC1_ES_chr10_+_60580129_60580228_60582986_60583064_60588521_60591195	0.932664	MBNL1	NO
RHPN1_IR_chr8_+_144460866_144461081_144461176_144461248_RHPN1_chr8	0.932464	MBNL1	NO
FAM71E1_A3SS_chr19_-_50970879_50970989_50970879_50971086_50978582_50978712	0.93237	MBNL1	NO
LAMB3_IR_chr1_-_209824262_209824326_209824433_209824739_LAMB3_chr1	0.932295	MBNL1	NO
ZNF529_IR_chr19_-_37036772_37036835_37038292_37038430_ZNF529_chr19	0.932042	MBNL1	NO
AHNAK_MEX_chr11_-_62289079_62289219_62290372_62290470_62292718_62295153_62297353_62297388	0.93186	MBNL1	NO
TMEM126B_ES_chr11_+_85339674_85339732_85340176_85342360_85342731_85342835	0.931854	MBNL1	NO
CNN1_IR_chr19_+_11658612_11658722_11660365_11660377_CNN1_chr19	0.93168	MBNL1	NO
AHNAK_MEX_chr11_-_62283377_62289987_62290372_62297388_62298022_62299287_62299672_62301546	0.93157	MBNL1	NO
RNPC3_A3SS_chr1_+_104093563_104094414_104095896_104097734_104097656_104097734	0.931526	MBNL1	NO
EOGT_A5SS_chr3_-_69061087_69061142_69061519_69061950_69061666_69061950	0.931363	MBNL1	NO
MUC1_IR_chr1_-_155158424_155159367_155159701_155159850_MUC1_chr1	0.93132	MBNL1	NO
RUFY2_ES_chr10_-_70154085_70154208_70156537_70156638_70161377_70161494	0.93123	MBNL1	NO
NUSAP1_A5SS_chr15_+_41624892_41625193_41624892_41625248_41634584_41634652	0.931222	MBNL1	NO
NME4_IR_chr16_+_448242_448441_448990_449123_NME4_chr16	0.931215	MBNL1	NO
FANCA_IR_chr16_-_89803957_89805382_89805541_89805697_FANCA_chr16	0.931127	MBNL1	NO
EPS8L2_IR_chr11_+_721073_721187_721285_721352_EPS8L2_chr11	0.930794	MBNL1	NO
HOOK3_IR_chr8_+_42873548_42873637_42882572_42883255_HOOK3_chr8	0.930766	MBNL1	NO
CLEC10A_A3SS_chr17_-_6979304_6979390_6979304_6979471_6980052_6980119	0.930743	MBNL1	NO
PAQR4_A3SS_chr16_+_3019559_3019841_3021158_3021379_3021275_3021379	0.930679	MBNL1	NO
MAPK15_ES_chr8_+_144802908_144803010_144803170_144803275_144803401_144803526	0.930627	MBNL1	NO
LILRB5_A3SS_chr19_-_54754269_54754796_54754269_54755032_54755917_54755969	0.930588	MBNL1	NO
GOLGB1_ES_chr3_-_121437235_121437348_121441109_121441225_121445760_121445888	0.930539	MBNL1	NO
PARD3_ES_chr10_-_34620045_34620272_34625127_34625171_34626203_34626354	0.930532	MBNL1	NO
TMEM184A_IR_chr7_-_1588155_1588324_1589183_1589240_TMEM184A_chr7	0.930425	MBNL1	NO
CD96_A3SS_chr3_+_111343180_111343251_111356043_111356108_111356046_111356108	0.930425	MBNL1	NO
ARFGAP1_IR_chr20_+_61915467_61917065_61917724_61917794_ARFGAP1_chr20	0.930002	MBNL1	NO
CDKN3_ES_chr14_+_54863747_54863795_54866617_54866694_54868242_54868297	0.929862	MBNL1	NO
FNIP2_A5SS_chr4_+_159754680_159754780_159754680_159755042_159756557_159756628	0.929758	MBNL1	NO
ZNF559_ES_chr19_+_9435371_9435456_9448472_9448534_9449170_9449258	0.929672	MBNL1	NO
ZZEF1_A5SS_chr17_-_3970457_3970536_3973978_3974210_3974105_3974210	0.929623	MBNL1	NO
NFIB_A5SS_chr9_-_14179726_14179779_14306988_14307519_14307213_14307519	0.929508	MBNL1	NO
C9orf142_A3SS_chr9_+_139887381_139887426_139887545_139887632_139887573_139887632	0.929303	MBNL1	NO
WBP1_IR_chr2_+_74685577_74685664_74686770_74686872_WBP1_chr2	0.929143	MBNL1	NO
PFDN6_A3SS_chr6_+_33257378_33257405_33257552_33257697_33257619_33257697	0.929016	MBNL1	NO
SLC26A6_A3SS_chr3_-_48668426_48668559_48668426_48668573_48668657_48668739	0.928928	MBNL1	NO
ATG4D_IR_chr19_+_10657515_10657758_10657865_10657929_ATG4D_chr19	0.928855	MBNL1	NO
ATP13A3_ES_chr3_-_194124194_194126845_194132928_194133017_194134488_194134564	0.928806	MBNL1	NO
TACC1_ES_chr8_+_38586158_38586189_38599869_38599969_38646222_38646337	0.928676	MBNL1	NO
ARHGAP26_ES_chr5_+_142526796_142526946_142586763_142586873_142593562_142593653	0.92854	MBNL1	NO
PCSK4_ES_chr19_-_1487217_1487312_1487602_1487690_1487784_1487860	0.928386	MBNL1	NO
SLC7A6_IR_chr16_+_68321649_68324443_68325112_68325235_SLC7A6_chr16	0.928317	MBNL1	NO
AHNAK_MEX_chr11_-_62287927_62289078_62289847_62289987_62291221_62292333_62293870_62297388	0.928243	MBNL1	NO
SECISBP2_A5SS_chr9_+_91953373_91953495_91953373_91954868_91956262_91956394	0.928238	MBNL1	NO
GDPD5_ES_chr11_-_75188664_75188840_75190289_75190533_75201282_75201334	0.928224	MBNL1	NO
MDM4_ES_chr1_+_204511917_204512072_204513663_204513797_204515925_204515960	0.928216	MBNL1	NO
CP_A3SS_chr3_-_148890286_148891517_148890286_148894199_148895627_148895694	0.928181	MBNL1	NO
PKIG_ES_chr20_+_43160570_43160619_43211283_43211372_43218438_43218507	0.928014	MBNL1	NO
PAXIP1-AS2_A3SS_chr7_+_154738070_154738203_154738303_154738501_154738350_154738501	0.927856	MBNL1	NO
EIF4A2_IR_chr3_+_186504280_186505053_186505268_186505373_EIF4A2_chr3	0.927715	MBNL1	NO
MSMB_ES_chr10_+_51555732_51555836_51556751_51556810_51562271_51562451	0.927695	MBNL1	NO
SAMD9L_ES_chr7_-_92775238_92775353_92776401_92776459_92777507_92777658	0.927623	MBNL1	NO
RASSF7_ES_chr11_+_563189_563317_563396_563478_563558_563585	0.927525	MBNL1	NO
ABCD4_ES_chr14_-_74763036_74763152_74766251_74766378_74766853_74766971	0.927456	MBNL1	NO
RECQL4_ES_chr8_-_145738450_145738521_145738601_145738606_145738800_145738864	0.927208	MBNL1	NO
SAA1_IR_chr11_+_18287721_18287843_18287930_18287990_SAA1_chr11	0.926826	MBNL1	NO
ZNF692_IR_chr1_-_249151433_249151696_249151938_249151971_ZNF692_chr1	0.926716	MBNL1	NO
LY6K_A3SS_chr8_+_143783018_143783131_143784262_143784878_143784509_143784878	0.926574	MBNL1	NO
ZNF692_IR_chr1_-_249151868_249152216_249152330_249152520_ZNF692_chr1	0.926359	MBNL1	NO
SENP7_ES_chr3_-_101090852_101090970_101117705_101117899_101136437_101136634	0.926323	MBNL1	NO
METTL12_IR_chr11_+_62432781_62432804_62433119_62433418_METTL12_chr11	0.926182	MBNL1	NO
ITGA7_IR_chr12_-_56092494_56092701_56093654_56093740_ITGA7_chr12	0.926087	MBNL1	NO
CNTRL_A5SS_chr9_+_123912448_123912583_123912448_123912761_123914763_123914971	0.926061	MBNL1	NO
PAAF1_ES_chr11_+_73589828_73589864_73598085_73598144_73598399_73598502	0.926002	MBNL1	NO
CAMK2D_A5SS_chr4_-_114375261_114375671_114376882_114378719_114378447_114378719	0.926	MBNL1	NO
C1S_IR_chr12_+_7168516_7168712_7169143_7169221_C1S_chr12	0.925846	MBNL1	NO
AHNAK_MEX_chr11_-_62283377_62287542_62287870_62290470_62291077_62295153_62297353_62297388	0.925743	MBNL1	NO
TNFSF13B_ES_chr13_+_108922688_108922772_108939151_108939207_108955601_108955713	0.925707	MBNL1	NO
DHX32_ES_chr10_-_127569553_127569640_127573934_127574245_127584787_127585005	0.925587	MBNL1	NO
BNIP2_ES_chr15_-_59955092_59956319_59957549_59960337_59961091_59961148	0.925233	MBNL1	NO
AKR1A1_IR_chr1_+_46016476_46016548_46016638_46016827_AKR1A1_chr1	0.925203	MBNL1	NO
MACROH2A1_MEX_chr5_-_134681658_134681747_134686513_134686603_134688636_134688735_134696187_134696297	0.925097	MBNL1	NO
PPP1R35_IR_chr7_-_100032905_100033687_100033764_100034096_PPP1R35_chr7	0.925051	MBNL1	NO
SEC16A_ES_chr9_-_139338275_139338352_139339504_139339563_139340097_139340171	0.92499	MBNL1	NO
CA12_ES_chr15_-_63619348_63619432_63620297_63620329_63631018_63631144	0.924814	MBNL1	NO
SUV420H2_A5SS_chr19_+_55853162_55853414_55853162_55853748_55854110_55854219	0.924794	MBNL1	NO
NABP1_A5SS_chr2_+_192542930_192543122_192542930_192543431_192543716_192543854	0.924671	MBNL1	NO
MARK2_ES_chr11_+_63670533_63670630_63671458_63671619_63672258_63672515	0.924478	MBNL1	NO
PCBP4_A3SS_chr3_-_51995176_51995286_51995176_51995320_52001342_52001450	0.924381	MBNL1	NO
NUF2_ES_chr1_+_163313523_163313660_163315468_163315608_163317553_163317720	0.92424	MBNL1	NO
ORMDL1_IR_chr2_-_190647148_190647849_190648995_190649044_ORMDL1_chr2	0.92416	MBNL1	NO
MORN3_ES_chr12_-_122090634_122090714_122090981_122091165_122092180_122092339	0.923908	MBNL1	NO
C8orf82_IR_chr8_-_145751603_145753456_145753742_145753784_C8orf82_chr8	0.923777	MBNL1	NO
HYAL3_ES_chr3_-_50330476_50330946_50331063_50331152_50332140_50332284	0.923715	MBNL1	NO
CDKN2A_A5SS_chr9_-_21970975_21971207_21994138_21994623_21994546_21994623	0.923595	MBNL1	NO
PRKD3_ES_chr2_-_37544181_37544322_37544930_37545042_37551824_37551951	0.92354	MBNL1	NO
TFPI_ES_chr2_-_188368375_188368497_188378343_188378373_188394091_188394212	0.923465	MBNL1	NO
TNNT1_MEX_chr19_-_55649386_55649442_55652251_55652280_55656912_55656933_55658049_55658075	0.923353	MBNL1	NO
HPN_A3SS_chr19_+_35532671_35532776_35533212_35533426_35533374_35533426	0.923258	MBNL1	NO
CDCA8_IR_chr1_+_38158153_38158250_38158348_38158456_CDCA8_chr1	0.923199	MBNL1	NO
HLA-DMA_IR_chr6_-_32917388_32918580_32920061_32920238_HLA-DMA_chr6	0.923069	MBNL1	NO
SCIMP_A5SS_chr17_-_5124582_5124645_5126628_5126751_5126649_5126751	0.923038	MBNL1	NO
WDR90_ES_chr16_+_709245_709376_710058_710161_710612_710714	0.922966	MBNL1	NO
NKTR_ES_chr3_+_42661156_42661200_42661508_42661535_42662921_42663008	0.922898	MBNL1	NO
RIF1_A3SS_chr2_+_152324514_152324660_152324988_152325270_152325155_152325270	0.922893	MBNL1	NO
CREB3L4_IR_chr1_+_153940998_153941158_153941406_153941444_CREB3L4_chr1	0.922809	MBNL1	NO
CAST_ES_chr5_+_96058343_96058402_96062458_96062563_96063193_96063234	0.922782	MBNL1	NO
DENND1C_IR_chr19_-_6467218_6468452_6468589_6468656_DENND1C_chr19	0.922595	MBNL1	NO
GBP2_IR_chr1_-_89571815_89572735_89573706_89573974_GBP2_chr1	0.922543	MBNL1	NO
MRPL52_A3SS_chr14_+_23299088_23299153_23299259_23299319_23299262_23299319	0.922377	MBNL1	NO
CEP192_ES_chr18_+_13037236_13037300_13038369_13038578_13040829_13040955	0.922366	MBNL1	NO
TPM1_IR_chr15_+_63353397_63354844_63358095_63358291_TPM1_chr15	0.922179	MBNL1	NO
NME3_IR_chr16_-_1820882_1821192_1821281_1821411_NME3_chr16	0.922089	MBNL1	NO
PIDD_IR_chr11_-_800762_800912_801018_801120_PIDD_chr11	0.921817	MBNL1	NO
SMC5_ES_chr9_+_72959060_72959185_72961521_72961565_72961982_72962077	0.921755	MBNL1	NO
AHNAK_MEX_chr11_-_62283377_62287443_62289988_62292333_62289220_62289987_62293870_62297388	0.921544	MBNL1	NO
VSIG4_IR_chrX_-_65241580_65242251_65242683_65242704_VSIG4_chrX	0.921511	MBNL1	NO
PPFIA1_ES_chr11_+_70224280_70224301_70228194_70228264_70229109_70229735	0.921264	MBNL1	NO
H2AFY_ES_chr5_-_134686513_134686603_134688636_134688735_134696187_134696294	0.92124	MBNL1	NO
TTC21A_A5SS_chr3_+_39178686_39178744_39178686_39178878_39178977_39179201	0.92087	MBNL1	NO
CCDC78_IR_chr16_-_773857_774509_774681_774806_CCDC78_chr16	0.920662	MBNL1	NO
RPL29_A5SS_chr3_-_52029441_52029485_52029747_52029860_52029756_52029860	0.920617	MBNL1	NO
DNM1_A5SS_chr9_+_131002007_131002058_131002007_131002275_131004511_131004546	0.92049	MBNL1	NO
SNED1_IR_chr2_+_242026790_242026890_242027780_242027817_SNED1_chr2	0.920488	MBNL1	NO
AKAP13_ES_chr15_+_86201768_86201821_86205619_86205684_86207794_86207986	0.920235	MBNL1	NO
IL17RE_ES_chr3_+_9944666_9944748_9945081_9945096_9948048_9948145	0.920214	MBNL1	NO
SEC31A_ES_chr4_-_83750153_83750211_83752090_83752128_83765539_83765613	0.920206	MBNL1	NO
SSH2_IR_chr17_-_27957620_27957806_27958197_27958502_SSH2_chr17	0.920127	MBNL1	NO
ITGB1BP1_ES_chr2_-_9558755_9558861_9560119_9560221_9562608_9562695	0.92012	MBNL1	NO
SLFN5_ES_chr17_+_33587990_33588115_33591202_33591922_33592091_33593379	0.920082	MBNL1	NO
WBP1_A5SS_chr2_+_74686124_74686225_74686124_74686689_74686770_74686872	0.920051	MBNL1	NO
USP8_A5SS_chr15_+_50716579_50716711_50716579_50716851_50724535_50724696	0.919842	MBNL1	NO
RNF146_ES_chr6_+_127601376_127601485_127606353_127607322_127607761_127607788	0.919581	MBNL1	NO
C16orf93_IR_chr16_-_30770663_30771774_30771927_30771989_C16orf93_chr16	0.91949	MBNL1	NO
NABP1_ES_chr2_+_192546672_192546743_192547218_192547321_192548455_192548530	0.919181	MBNL1	NO
C21orf58_IR_chr21_-_47721044_47721627_47721911_47722068_C21orf58_chr21	0.918826	MBNL1	NO
PATZ1_IR_chr22_-_31738883_31738946_31739236_31739435_PATZ1_chr22	0.91881	MBNL1	NO
AKT1_IR_chr14_-_105258935_105259059_105260456_105260528_AKT1_chr14	0.918704	MBNL1	NO
HACE1_A3SS_chr6_-_105224888_105224972_105224888_105224985_105225081_105225192	0.918644	MBNL1	NO
C11orf30_ES_chr11_+_76169227_76169402_76170977_76171129_76174865_76175124	0.918597	MBNL1	NO
L3HYPDH_A5SS_chr14_-_59945900_59946069_59950398_59950724_59950527_59950724	0.918589	MBNL1	NO
MAPT_ES_chr17_+_44055747_44055806_44060232_44061296_44064406_44064461	0.918481	MBNL1	NO
CPEB3_A5SS_chr10_-_93940720_93940776_93952234_93952393_93952303_93952393	0.918396	MBNL1	NO
SAMD9L_A3SS_chr7_-_92774698_92775353_92774698_92776459_92777507_92777658	0.918339	MBNL1	NO
CEP350_A3SS_chr1_+_179991833_179991983_179993554_179993717_179993566_179993717	0.918335	MBNL1	NO
PYCR1_ES_chr17_-_79891232_79891252_79892529_79892621_79892802_79892858	0.918216	MBNL1	NO
FAM83H_IR_chr8_-_144812306_144812767_144813503_144813590_FAM83H_chr8	0.918207	MBNL1	NO
EVL_ES_chr14_+_100605185_100605234_100605671_100605706_100607517_100607566	0.918132	MBNL1	NO
CYHR1_IR_chr8_-_145689200_145690479_145690591_145690817_CYHR1_chr8	0.917725	MBNL1	NO
NBPF10_IR_chr1_+_145292806_145293272_145293370_145293580_NBPF10_chr1	0.917697	MBNL1	NO
COPS7A_IR_chr12_+_6833472_6833544_6833780_6833984_COPS7A_chr12	0.917689	MBNL1	NO
ALDH1L2_A3SS_chr12_-_105425547_105425668_105425547_105425712_105428078_105428176	0.917673	MBNL1	NO
FN1_ES_chr2_-_216243928_216244040_216245534_216245803_216246935_216247048	0.917628	MBNL1	NO
C5orf42_A3SS_chr5_-_37180119_37180282_37180119_37180285_37180959_37181107	0.917593	MBNL1	NO
NDRG2_ES_chr14_-_21491400_21491480_21492135_21492255_21493836_21493891	0.917584	MBNL1	NO
MITF_A3SS_chr3_+_69998202_69998319_70000963_70001037_70000981_70001037	0.917565	MBNL1	NO
NPR1_ES_chr1_+_153658282_153658356_153658599_153658676_153659122_153659226	0.917536	MBNL1	NO
RAP1GAP_ES_chr1_-_21925987_21926110_21928177_21928290_21929297_21929406	0.917456	MBNL1	NO
BDP1_A3SS_chr5_+_70835384_70835476_70837281_70837509_70837284_70837509	0.917372	MBNL1	NO
CTNND1_A5SS_chr11_+_57582866_57582972_57582866_57583473_57583769_57584189	0.917369	MBNL1	NO
IGSF9_IR_chr1_-_159902302_159904074_159904215_159904360_IGSF9_chr1	0.917295	MBNL1	NO
FKBP10_IR_chr17_+_39976695_39977015_39977199_39977341_FKBP10_chr17	0.917217	MBNL1	NO
TEK_A5SS_chr9_+_27204909_27205060_27204909_27205063_27206580_27206790	0.917157	MBNL1	NO
ATP7A_ES_chrX_+_77266946_77267171_77268376_77268609_77270159_77270250	0.917116	MBNL1	NO
BAZ2B_ES_chr2_-_160268943_160269056_160284452_160284553_160284822_160284930	0.917004	MBNL1	NO
AHNAK_MEX_chr11_-_62289208_62289219_62290372_62290470_62293870_62295153_62297353_62297388	0.916987	MBNL1	NO
AKT1_ES_chr14_-_105258935_105259059_105259464_105259547_105260456_105260528	0.916925	MBNL1	NO
SOCS7_ES_chr17_+_36517594_36517658_36520635_36520739_36522170_36522300	0.916795	MBNL1	NO
RNFT1_ES_chr17_-_58035724_58035805_58035985_58037529_58039901_58039960	0.916723	MBNL1	NO
MMP28_A3SS_chr17_-_34092838_34093779_34092838_34093913_34094771_34094908	0.916694	MBNL1	NO
C14orf79_IR_chr14_+_105455280_105455425_105455969_105456044_C14orf79_chr14	0.91654	MBNL1	NO
STEAP2_IR_chr7_+_89859186_89861798_89866205_89866922_STEAP2_chr7	0.916454	MBNL1	NO
PYCR1_A5SS_chr17_-_79894624_79894737_79895056_79895115_79895069_79895115	0.916264	MBNL1	NO
EMC8_ES_chr16_-_85813268_85813473_85813985_85814075_85814817_85814864	0.916203	MBNL1	NO
FBRSL1_A3SS_chr12_+_133146512_133146827_133146921_133147126_133146924_133147126	0.916201	MBNL1	NO
CCDC24_IR_chr1_+_44457280_44457676_44457884_44458059_CCDC24_chr1	0.916181	MBNL1	NO
RC3H2_ES_chr9_-_125613379_125613508_125613602_125613715_125616231_125616365	0.916174	MBNL1	NO
THRB_A5SS_chr3_-_24378791_24378862_24536143_24536222_24536178_24536222	0.915722	MBNL1	NO
MYBL2_A3SS_chr20_+_42341642_42341746_42343774_42343816_42343803_42343816	0.915701	MBNL1	NO
NUF2_ES_chr1_+_163313523_163313660_163315468_163315608_163317553_163317728	0.915684	MBNL1	NO
C2CD5_ES_chr12_-_22609905_22610095_22611418_22611519_22622643_22622729	0.915596	MBNL1	NO
PRC1_IR_chr15_-_91509280_91509883_91512754_91512853_PRC1_chr15	0.915578	MBNL1	NO
DST_A3SS_chr6_-_56479374_56482216_56479374_56485513_56489328_56489426	0.915473	MBNL1	NO
IRX5_IR_chr16_+_54965966_54966121_54966410_54966815_IRX5_chr16	0.915268	MBNL1	NO
C16orf93_ES_chr16_-_30768788_30768975_30770499_30771045_30771605_30771740	0.915176	MBNL1	NO
GAREM_A3SS_chr18_-_29847463_29848728_29847463_29848731_29850180_29850346	0.915071	MBNL1	NO
MPHOSPH9_A5SS_chr12_-_123699291_123699381_123702923_123703025_123702946_123703025	0.914761	MBNL1	NO
KIFC1_IR_chr6_+_33374577_33377318_33377423_33377701_KIFC1_chr6	0.914685	MBNL1	NO
CD44_ES_chr11_+_35211557_35211612_35232811_35232996_35236399_35236408	0.914682	MBNL1	NO
DSE_A5SS_chr6_+_116720361_116720825_116720361_116720829_116747737_116747752	0.914679	MBNL1	NO
CD44_ES_chr11_+_35211382_35211612_35231512_35232996_35236399_35236408	0.914674	MBNL1	NO
HGSNAT_A5SS_chr8_+_43051573_43051659_43051573_43051683_43052091_43052168	0.914436	MBNL1	NO
ALDOA_ES_chr16_+_30064785_30064820_30066105_30066648_30075050_30075249	0.914398	MBNL1	NO
FOXM1_ES_chr12_-_2973849_2973921_2974521_2974565_2975559_2975687	0.914288	MBNL1	NO
RSRC1_A5SS_chr3_+_157827895_157827986_157827895_157828012_157839892_157840087	0.914266	MBNL1	NO
AHNAK_MEX_chr11_-_62289954_62289987_62290372_62290470_62293870_62295153_62297353_62297388	0.913957	MBNL1	NO
RUSC1_IR_chr1_+_155293728_155294335_155294636_155294734_RUSC1_chr1	0.913831	MBNL1	NO
FARSA_IR_chr19_-_13035453_13035618_13035718_13035817_FARSA_chr19	0.91368	MBNL1	NO
BCLAF1_A3SS_chr6_-_136589300_136589411_136589300_136590441_136590575_136590750	0.913508	MBNL1	NO
SLC25A39_IR_chr17_-_42400846_42400945_42401498_42401567_SLC25A39_chr17	0.913501	MBNL1	NO
CCDC107_IR_chr9_+_35658969_35660239_35660398_35660458_CCDC107_chr9	0.913251	MBNL1	NO
PPCS_A5SS_chr1_+_42922210_42922299_42922210_42922744_42922918_42923021	0.913231	MBNL1	NO
ACTR3B_ES_chr7_+_152498706_152498816_152508782_152508818_152511635_152511730	0.913201	MBNL1	NO
SPATA17_A3SS_chr1_+_217856600_217856703_217915317_217915440_217915321_217915440	0.913199	MBNL1	NO
ARHGAP25_A3SS_chr2_+_69014972_69015088_69034405_69034612_69034408_69034612	0.913112	MBNL1	NO
SLC29A4_A3SS_chr7_+_5340053_5340293_5342428_5343311_5342847_5343311	0.913004	MBNL1	NO
HBS1L_A3SS_chr6_-_135358987_135359164_135358987_135359169_135360711_135360905	0.912922	MBNL1	NO
AGR2_IR_chr7_-_16842690_16842824_16844577_16844611_AGR2_chr7	0.912903	MBNL1	NO
NASP_IR_chr1_+_46072154_46072263_46072993_46073167_NASP_chr1	0.912751	MBNL1	NO
GPM6B_ES_chrX_-_13790973_13791149_13792428_13792743_13794357_13794422	0.91268	MBNL1	NO
CDC25C_ES_chr5_-_137654908_137655063_137661504_137661593_137664173_137664218	0.912528	MBNL1	NO
RASA3_ES_chr13_-_114795287_114795363_114806476_114806570_114817527_114817630	0.912514	MBNL1	NO
ABCA8_ES_chr17_-_66938080_66938180_66945453_66945613_66951360_66951382	0.912508	MBNL1	NO
C11orf35_IR_chr11_-_555305_557487_557572_557640_C11orf35_chr11	0.912478	MBNL1	NO
CD44_ES_chr11_+_35211562_35211612_35232793_35232996_35236399_35236408	0.912449	MBNL1	NO
LY6K_A3SS_chr8_+_143783018_143783131_143784509_143784872_143784541_143784872	0.912342	MBNL1	NO
RTKN_IR_chr2_-_74654551_74654719_74655758_74655864_RTKN_chr2	0.912229	MBNL1	NO
FAHD2B_ES_chr2_-_97757199_97757449_97757600_97757725_97760438_97760557	0.912056	MBNL1	NO
KLHL20_ES_chr1_+_173685142_173685205_173702852_173703425_173720903_173721061	0.911974	MBNL1	NO
TOR2A_IR_chr9_-_130493803_130495839_130497399_130497554_TOR2A_chr9	0.911858	MBNL1	NO
OPHN1_ES_chrX_-_67273487_67273652_67283696_67284019_67292994_67293141	0.911808	MBNL1	NO
MARK2_ES_chr11_+_63670533_63670630_63671458_63671619_63672258_63672393	0.911732	MBNL1	NO
MST1_A3SS_chr3_-_49722171_49722388_49722171_49722522_49722695_49722815	0.911685	MBNL1	NO
COX6C_A5SS_chr8_-_100904136_100904280_100904493_100905363_100905241_100905363	0.911661	MBNL1	NO
CCDC80_A5SS_chr3_-_112358247_112358763_112359411_112359885_112359771_112359885	0.911608	MBNL1	NO
NAA60_IR_chr16_+_3533363_3535083_3535467_3536952_NAA60_chr16	0.911532	MBNL1	NO
ABCB9_ES_chr12_-_123424754_123424831_123425354_123425542_123428938_123429066	0.911505	MBNL1	NO
MEN1_A5SS_chr11_-_64577142_64577604_64577740_64578030_64577986_64578030	0.911394	MBNL1	NO
SPNS2_ES_chr17_+_4439371_4439469_4439558_4439721_4440195_4440241	0.911375	MBNL1	NO
PPP1R1B_ES_chr17_+_37785423_37785483_37786225_37786300_37790136_37790199	0.911355	MBNL1	NO
FLAD1_IR_chr1_+_154960506_154961325_154962056_154962183_FLAD1_chr1	0.91133	MBNL1	NO
FLNA_ES_chrX_-_153583193_153583440_153585619_153585642_153585802_153585915	0.911152	MBNL1	NO
RAB17_A5SS_chr2_-_238486647_238486798_238494641_238494800_238494685_238494800	0.911065	MBNL1	NO
TRAIP_A3SS_chr3_-_49884958_49884993_49884958_49885041_49885576_49885633	0.910928	MBNL1	NO
ARFGAP1_IR_chr20_+_61915644_61915864_61916218_61916274_ARFGAP1_chr20	0.910906	MBNL1	NO
CA12_ES_chr15_-_63619348_63619432_63620297_63620329_63631018_63631063	0.910721	MBNL1	NO
CCDC24_IR_chr1_+_44457280_44457418_44457519_44457543_CCDC24_chr1	0.910714	MBNL1	NO
FOS_A5SS_chr14_+_75746346_75746831_75746346_75747374_75747486_75747860	0.910668	MBNL1	NO
YIPF2_IR_chr19_-_11039056_11039116_11039261_11039301_YIPF2_chr19	0.910419	MBNL1	NO
SYTL2_ES_chr11_-_85420510_85420543_85422156_85422275_85425456_85425492	0.910388	MBNL1	NO
HPN_IR_chr19_+_35532626_35532776_35533212_35533426_HPN_chr19	0.91035	MBNL1	NO
KIF23_ES_chr15_+_69713986_69714091_69714331_69714467_69714665_69714774	0.910251	MBNL1	NO
LILRB1_IR_chr19_+_55147008_55148103_55148183_55148470_LILRB1_chr19	0.910208	MBNL1	NO
EXO1_A3SS_chr1_+_242030132_242030357_242035334_242035580_242035337_242035580	0.910163	MBNL1	NO
SEC23A_IR_chr14_-_39572236_39572327_39572402_39572437_SEC23A_chr14	0.910052	MBNL1	NO
HOMER2_IR_chr15_-_83509838_83515999_83518441_83518479_HOMER2_chr15	0.909965	MBNL1	NO
OTUD4_A3SS_chr4_-_146076721_146076835_146076721_146076838_146077088_146077148	0.909929	MBNL1	NO
ZNF559_ES_chr19_+_9435371_9435456_9448472_9448693_9449170_9449258	0.909875	MBNL1	NO
LONP1_IR_chr19_-_5719715_5719827_5720020_5720176_LONP1_chr19	0.909835	MBNL1	NO
CCDC28B_IR_chr1_+_32669480_32669646_32670199_32670221_CCDC28B_chr1	0.90974	MBNL1	NO
TUFM_A5SS_chr16_-_28855283_28855422_28855596_28855655_28855635_28855655	0.909647	MBNL1	NO
HAAO_ES_chr2_-_42997283_42997326_42997633_42997722_43010454_43010560	0.909363	MBNL1	NO
MYO7A_A3SS_chr11_+_76915135_76915274_76916507_76916662_76916592_76916662	0.909341	MBNL1	NO
TESC_ES_chr12_-_117476762_117477015_117479752_117479799_117484364_117484471	0.909294	MBNL1	NO
LMNB1_IR_chr5_+_126112853_126112944_126113053_126113559_LMNB1_chr5	0.908872	MBNL1	NO
PDZD2_A3SS_chr5_+_32098703_32098740_32100968_32101345_32101211_32101345	0.908793	MBNL1	NO
TXNRD2_IR_chr22_-_19863040_19863330_19864632_19864757_TXNRD2_chr22	0.908711	MBNL1	NO
PHLDB3_A3SS_chr19_-_43983529_43983643_43983529_43983745_43990418_43990474	0.908709	MBNL1	NO
DOK7_A5SS_chr4_+_3478069_3478258_3478069_3478269_3487266_3487385	0.90868	MBNL1	NO
TCEA2_IR_chr20_+_62694497_62694737_62695271_62695302_TCEA2_chr20	0.908599	MBNL1	NO
RBM26_ES_chr13_-_79918804_79918929_79927288_79927359_79928574_79928696	0.908569	MBNL1	NO
EWSR1_IR_chr22_+_29684595_29684775_29687551_29687588_EWSR1_chr22	0.908566	MBNL1	NO
DST_ES_chr6_-_56482039_56482216_56482784_56485513_56489328_56489426	0.908546	MBNL1	NO
ZNF692_A3SS_chr1_-_249151433_249151635_249151433_249151696_249152027_249152058	0.908378	MBNL1	NO
CCDC74A_IR_chr2_+_132289109_132289375_132290191_132290354_CCDC74A_chr2	0.90836	MBNL1	NO
KIF12_IR_chr9_-_116854613_116854922_116855031_116855184_KIF12_chr9	0.908349	MBNL1	NO
ITGB1BP1_ES_chr2_-_9558755_9558861_9560119_9560229_9562608_9562695	0.908317	MBNL1	NO
MAGIX_A3SS_chrX_+_49021045_49021127_49021201_49021246_49021246_49021246	0.908243	MBNL1	NO
LPIN1_ES_chr2_+_11913746_11913871_11916215_11916319_11919645_11919771	0.908223	MBNL1	NO
MTA1_IR_chr14_+_105935804_105936329_105936406_105936544_MTA1_chr14	0.90821	MBNL1	NO
SYNE1_A3SS_chr6_-_152605113_152605307_152605113_152605319_152614723_152614884	0.907964	MBNL1	NO
DNM1_A3SS_chr9_+_131009654_131009765_131010203_131011032_131010862_131011032	0.90794	MBNL1	NO
DIAPH1_ES_chr5_-_140966609_140966764_140967791_140967817_140998365_140998481	0.907937	MBNL1	NO
ABLIM3_ES_chr5_+_148619322_148619451_148622054_148622101_148624444_148624578	0.907637	MBNL1	NO
CASK_ES_chrX_-_41412972_41413168_41414853_41414888_41416285_41416353	0.90763	MBNL1	NO
NMRAL1_A5SS_chr16_-_4511786_4511960_4513643_4513851_4513679_4513851	0.90755	MBNL1	NO
YBX3_IR_chr12_-_10854559_10854733_10855011_10855074_YBX3_chr12	0.907446	MBNL1	NO
IQCJ-SCHIP1_A5SS_chr3_+_159482232_159482888_159482232_159482927_159583952_159584070	0.907407	MBNL1	NO
EFCAB4A_IR_chr11_+_829305_830713_831224_831295_EFCAB4A_chr11	0.907361	MBNL1	NO
ACTN1_ES_chr14_-_69343799_69343957_69345175_69345240_69345706_69345786	0.907072	MBNL1	NO
STEAP2_ES_chr7_+_89841245_89841359_89845805_89845917_89854364_89854660	0.907058	MBNL1	NO
THRB_ES_chr3_-_24270429_24270492_24338717_24338862_24378791_24378862	0.907037	MBNL1	NO
EDIL3_ES_chr5_-_83476211_83476339_83525673_83525702_83549902_83550030	0.90701	MBNL1	NO
NDRG2_IR_chr14_-_21492135_21492255_21493008_21493192_NDRG2_chr14	0.906993	MBNL1	NO
KAT6A_A5SS_chr8_-_41906688_41906820_41907094_41907225_41907138_41907225	0.90678	MBNL1	NO
MDK_IR_chr11_+_46403219_46403329_46403607_46403683_MDK_chr11	0.906734	MBNL1	NO
ABHD3_ES_chr18_-_19239141_19239304_19244079_19244191_19263881_19263926	0.906599	MBNL1	NO
SEPT5_IR_chr22_+_19709951_19711102_19711377_19711739_SEPT5_chr22	0.906533	MBNL1	NO
ZC3H11A_IR_chr1_+_203764788_203764922_203770703_203771389_ZC3H11A_chr1	0.906319	MBNL1	NO
TET2_ES_chr4_+_106068090_106068136_106111517_106111662_106155054_106155429	0.9063	MBNL1	NO
MELK_ES_chr9_+_36589533_36589649_36597219_36597287_36599391_36599483	0.906268	MBNL1	NO
HSF4_IR_chr16_+_67199849_67199914_67200223_67200298_HSF4_chr16	0.906242	MBNL1	NO
OSBPL8_A3SS_chr12_-_76844631_76844759_76844631_76844768_76881290_76881398	0.906086	MBNL1	NO
ACTN1_ES_chr14_-_69343799_69343957_69345175_69345237_69345706_69345786	0.905967	MBNL1	NO
THRB_ES_chr3_-_24270429_24270492_24338717_24338814_24359849_24359985	0.905953	MBNL1	NO
LMNB1_IR_chr5_+_126113071_126113098_126113390_126113559_LMNB1_chr5	0.905936	MBNL1	NO
LY6K_A3SS_chr8_+_143783018_143783131_143784509_143784872_143784544_143784872	0.905913	MBNL1	NO
CA12_A3SS_chr15_-_63619348_63619432_63619348_63620329_63631018_63631144	0.905756	MBNL1	NO
PNKP_IR_chr19_-_50364361_50364618_50364706_50364767_PNKP_chr19	0.905754	MBNL1	NO
PLIN4_IR_chr19_-_4510458_4512449_4512549_4512611_PLIN4_chr19	0.905743	MBNL1	NO
ZNF692_IR_chr1_-_249152027_249152233_249152330_249152520_ZNF692_chr1	0.905207	MBNL1	NO
ASB1_IR_chr2_+_239355025_239355296_239360426_239360854_ASB1_chr2	0.905196	MBNL1	NO
RASGEF1B_A3SS_chr4_-_82369223_82369435_82369223_82369438_82377805_82377942	0.905192	MBNL1	NO
CD47_ES_chr3_-_107765985_107766139_107769425_107769449_107776324_107776380	0.90508	MBNL1	NO
OXLD1_A5SS_chr17_-_79632491_79632614_79633028_79633176_79633176_79633176	0.904979	MBNL1	NO
PSRC1_A3SS_chr1_-_109825140_109825353_109825140_109825358_109825685_109825737	0.90492	MBNL1	NO
GATA3_A5SS_chr10_+_8100362_8102471_8100362_8105814_8105956_8106101	0.904777	MBNL1	NO
PAPOLG_A5SS_chr2_+_60983388_60983484_60983388_60983630_60987269_60987430	0.904738	MBNL1	NO
LONP1_IR_chr19_-_5719715_5719844_5720054_5720157_LONP1_chr19	0.904641	MBNL1	NO
MARCH8_ES_chr10_-_46028590_46028737_46048560_46048652_46089683_46089939	0.904466	MBNL1	NO
EZH2_ES_chr7_-_148511051_148511229_148512006_148512131_148512598_148512638	0.904367	MBNL1	NO
RECQL4_IR_chr8_-_145737285_145738864_145738955_145739096_RECQL4_chr8	0.904237	MBNL1	NO
FDXR_IR_chr17_-_72862568_72862666_72862906_72862998_FDXR_chr17	0.904208	MBNL1	NO
POLK_ES_chr5_+_74807716_74807739_74842835_74842982_74848297_74848416	0.904155	MBNL1	NO
SEC16A_A5SS_chr9_-_139338275_139338352_139339504_139340171_139340097_139340171	0.904077	MBNL1	NO
ACSL1_A5SS_chr4_-_185724541_185724700_185726594_185726793_185726681_185726793	0.90404	MBNL1	NO
GPCPD1_ES_chr20_-_5564927_5564968_5566840_5566915_5573973_5574057	0.903949	MBNL1	NO
ARGLU1_IR_chr13_-_107209396_107209479_107211780_107212005_ARGLU1_chr13	0.903828	MBNL1	NO
SYNE2_ES_chr14_+_64593316_64593525_64595170_64595271_64596500_64596619	0.903621	MBNL1	NO
SERPINI1_A5SS_chr3_+_167453513_167453600_167453513_167453611_167506899_167507166	0.903536	MBNL1	NO
ECHDC1_ES_chr6_-_127651954_127652175_127652975_127653012_127663501_127663552	0.903032	MBNL1	NO
SYNE4_ES_chr19_-_36496235_36496339_36497325_36497846_36498027_36498170	0.902867	MBNL1	NO
NR4A1_ES_chr12_+_52437623_52437695_52446280_52446429_52448111_52448207	0.902811	MBNL1	NO
CCDC82_A3SS_chr11_-_96092152_96092261_96092152_96092342_96098144_96098314	0.902811	MBNL1	NO
SPSB3_IR_chr16_-_1827748_1828608_1831359_1831496_SPSB3_chr16	0.902771	MBNL1	NO
STEAP2_ES_chr7_+_89841245_89841359_89845746_89845917_89854364_89854660	0.902666	MBNL1	NO
PPP1R1B_ES_chr17_+_37785423_37785483_37785793_37785815_37790136_37790337	0.902644	MBNL1	NO
TTK_A3SS_chr6_+_80720531_80720674_80721151_80721253_80721207_80721253	0.902392	MBNL1	NO
QKI_IR_chr6_+_163987753_163987827_163990470_163990573_QKI_chr6	0.902362	MBNL1	NO
TCF3_IR_chr19_-_1615284_1615484_1615685_1615740_TCF3_chr19	0.902357	MBNL1	NO
CERS4_A3SS_chr19_+_8275596_8275746_8315928_8316133_8315994_8316133	0.902315	MBNL1	NO
NOL3_IR_chr16_+_67208065_67208243_67208524_67208559_NOL3_chr16	0.902207	MBNL1	NO
C16orf93_ES_chr16_-_30768788_30768975_30770663_30771045_30771605_30771740	0.902203	MBNL1	NO
NLGN2_ES_chr17_+_7311502_7312031_7315476_7315526_7317663_7317812	0.902145	MBNL1	NO
FKBP10_IR_chr17_+_39975782_39976275_39976521_39976713_FKBP10_chr17	0.902105	MBNL1	NO
AHNAK_MEX_chr11_-_62287927_62288030_62289039_62290470_62294073_62296746_62297353_62297388	0.902074	MBNL1	NO
WNK4_IR_chr17_+_40948141_40948566_40948704_40948954_WNK4_chr17	0.901899	MBNL1	NO
PPCS_IR_chr1_+_42922173_42922299_42922918_42923021_PPCS_chr1	0.901882	MBNL1	NO
INO80E_IR_chr16_+_30012533_30015978_30016071_30016203_INO80E_chr16	0.901795	MBNL1	NO
EMC8_IR_chr16_-_85812230_85813473_85814817_85814864_EMC8_chr16	0.901689	MBNL1	NO
KREMEN1_A3SS_chr22_+_29521251_29521404_29533330_29533662_29533490_29533662	0.901686	MBNL1	NO
ADAM15_ES_chr1_+_155033244_155033308_155033894_155034122_155034721_155034845	0.901622	MBNL1	NO
IL7R_A3SS_chr5_+_35873636_35873750_35874551_35875689_35875614_35875689	0.901507	MBNL1	NO
STEAP4_ES_chr7_-_87913129_87913586_87920231_87920329_87936107_87936195	0.901382	MBNL1	NO
ITGA7_A3SS_chr12_-_56090683_56090834_56090683_56090852_56091000_56091061	0.901237	MBNL1	NO
AHNAK_MEX_chr11_-_62283377_62287542_62287927_62289987_62291077_62292333_62293870_62295153	0.901177	MBNL1	NO
ERBB2IP_ES_chr5_+_65350461_65350779_65370930_65371058_65372144_65372236	0.900905	MBNL1	NO
XXcos-LUCA11.5_IR_chr3_+_50403728_50404952_50405227_50405354_XXcos-LUCA11.5_chr3	0.900864	MBNL1	NO
TEAD2_ES_chr19_-_49858405_49858463_49858560_49858676_49860509_49860512	0.900862	MBNL1	NO
C16orf59_IR_chr16_+_2514040_2514230_2514523_2514964_C16orf59_chr16	0.900852	MBNL1	NO
SULT1A1_IR_chr16_-_28620029_28620180_28620684_28620756_SULT1A1_chr16	0.900803	MBNL1	NO
CAB39L_ES_chr13_-_49956936_49957077_49975269_49975406_49975531_49975661	0.900755	MBNL1	NO
GPX3_IR_chr5_+_150400165_150400415_150404901_150405054_GPX3_chr5	0.90072	MBNL1	NO
FAAH_IR_chr1_+_46871260_46871466_46871543_46871624_FAAH_chr1	0.900714	MBNL1	NO
PYCR1_ES_chr17_-_79891232_79891252_79891655_79892365_79892529_79892621	0.900506	MBNL1	NO
ZNFX1_A3SS_chr20_-_47892316_47892416_47892316_47892424_47894558_47894602	0.90046	MBNL1	NO
GPAT2_A3SS_chr2_-_96690175_96690415_96690175_96690433_96690521_96690591	0.900389	MBNL1	NO
MTL5_IR_chr11_-_68512341_68512579_68514676_68514834_MTL5_chr11	0.900303	MBNL1	NO
NKTR_ES_chr3_+_42662921_42663008_42668692_42668719_42672038_42672067	0.900215	MBNL1	NO
FYN_ES_chr6_-_112017503_112017659_112020718_112020873_112024088_112024189	0.900203	MBNL1	NO
SEPT5_IR_chr22_+_19709163_19709259_19709356_19709480_SEPT5_chr22	0.89989	MBNL1	NO
SFPQ_IR_chr1_-_35648533_35650194_35652602_35652723_SFPQ_chr1	0.899654	MBNL1	NO
AKT1_ES_chr14_-_105258935_105259059_105259464_105259641_105260456_105260528	0.899445	MBNL1	NO
NKAIN1_ES_chr1_-_31656664_31656861_31658094_31658174_31660897_31661000	0.899344	MBNL1	NO
DRAM2_ES_chr1_-_111680145_111680208_111682143_111682333_111682660_111682684	0.899335	MBNL1	NO
ACIN1_ES_chr14_-_23550957_23551045_23559191_23559310_23559731_23559842	0.899331	MBNL1	NO
REXO2_IR_chr11_+_114314877_114314934_114315263_114315374_REXO2_chr11	0.899174	MBNL1	NO
MT1X_IR_chr16_+_56717077_56717298_56717870_56718108_MT1X_chr16	0.898976	MBNL1	NO
MAPK15_IR_chr8_+_144798510_144802457_144802873_144803010_MAPK15_chr8	0.898773	MBNL1	NO
APOA1BP_IR_chr1_+_156563067_156563364_156563674_156563882_APOA1BP_chr1	0.89872	MBNL1	NO
SORBS1_A5SS_chr10_-_97081720_97081778_97082503_97096562_97096278_97096562	0.898654	MBNL1	NO
BRD2_IR_chr6_+_32944339_32944713_32945037_32945108_BRD2_chr6	0.898574	MBNL1	NO
CDC25C_ES_chr5_-_137661504_137661593_137661710_137661743_137664173_137664218	0.898542	MBNL1	NO
SRPK2_ES_chr7_-_104766229_104766321_104766695_104766787_104767440_104767509	0.898497	MBNL1	NO
MAP2_A3SS_chr2_+_210543296_210543409_210545474_210545551_210545477_210545551	0.898473	MBNL1	NO
TMUB1_IR_chr7_-_150779262_150779680_150779851_150780178_TMUB1_chr7	0.898404	MBNL1	NO
SULT1A1_IR_chr16_-_28620029_28620180_28620380_28620539_SULT1A1_chr16	0.898399	MBNL1	NO
PTPRC_ES_chr1_+_198668693_198668833_198671516_198671659_198672427_198672501	0.898271	MBNL1	NO
MAP3K8_ES_chr10_+_30723173_30723307_30726105_30726335_30727845_30728203	0.898104	MBNL1	NO
MMP19_IR_chr12_-_56229244_56231791_56232390_56232518_MMP19_chr12	0.898033	MBNL1	NO
SAMD4A_ES_chr14_+_55168780_55169298_55203742_55204005_55215533_55215642	0.89802	MBNL1	NO
SNX14_ES_chr6_-_86246510_86246642_86248556_86248582_86251703_86251761	0.897978	MBNL1	NO
ZBTB18_IR_chr1_+_244214585_244217777_244217890_244220778_ZBTB18_chr1	0.89775	MBNL1	NO
MRPL55_IR_chr1_-_228295369_228295785_228295936_228296019_MRPL55_chr1	0.897356	MBNL1	NO
TNXB_A5SS_chr6_-_32015511_32015789_32016140_32017364_32017047_32017364	0.897345	MBNL1	NO
APAF1_ES_chr12_+_99093186_99093347_99097149_99097277_99100263_99100388	0.897336	MBNL1	NO
TACC1_A3SS_chr8_+_38697742_38697785_38699805_38699965_38699808_38699965	0.897247	MBNL1	NO
PCDHA4_IR_chr5_+_140389212_140389313_140389751_140391164_PCDHA4_chr5	0.897176	MBNL1	NO
WBP1_IR_chr2_+_74685456_74685798_74686770_74686872_WBP1_chr2	0.89682	MBNL1	NO
CCDC24_IR_chr1_+_44457280_44458311_44459476_44459636_CCDC24_chr1	0.896762	MBNL1	NO
SCLY_ES_chr2_+_238999859_238999895_239002502_239002585_239003061_239003163	0.896622	MBNL1	NO
AC010642.1_IR_chr19_+_58817401_58817582_58823563_58823828_AC010642.1_chr19	0.896617	MBNL1	NO
SRSF9_IR_chr12_-_120901753_120901925_120902536_120902625_SRSF9_chr12	0.896614	MBNL1	NO
NASP_ES_chr1_+_46072189_46072263_46072993_46074009_46078841_46078920	0.896524	MBNL1	NO
FAM195A_IR_chr16_+_692120_692249_696472_696604_FAM195A_chr16	0.896393	MBNL1	NO
ZZZ3_ES_chr1_-_78105134_78105287_78107069_78107131_78107207_78107340	0.896297	MBNL1	NO
SCRIB_A3SS_chr8_-_144873559_144873610_144873559_144873910_144874046_144874083	0.89626	MBNL1	NO
FYB_ES_chr5_-_39124355_39124380_39126107_39126237_39127843_39127909	0.896124	MBNL1	NO
SULF1_ES_chr8_+_70379052_70379185_70408000_70408161_70414109_70414203	0.896016	MBNL1	NO
ZDHHC7_ES_chr16_-_85015476_85015600_85022404_85022479_85023910_85024232	0.895959	MBNL1	NO
FN1_ES_chr2_-_216243928_216244040_216245534_216245785_216246935_216247048	0.895894	MBNL1	NO
CD97_ES_chr19_+_14507154_14507285_14507889_14508035_14508470_14508616	0.895395	MBNL1	NO
ERBB2IP_ES_chr5_+_65350461_65350779_65370852_65371058_65372144_65372236	0.895175	MBNL1	NO
CARD14_A3SS_chr17_+_78163552_78163671_78164573_78164698_78164641_78164698	0.895031	MBNL1	NO
EPN3_A5SS_chr17_+_48610043_48610205_48610043_48610346_48613782_48613831	0.894757	MBNL1	NO
CSE1L_IR_chr20_+_47712538_47712737_47712886_47712976_CSE1L_chr20	0.894697	MBNL1	NO
ACOX2_A5SS_chr3_-_58516193_58516365_58516978_58517093_58517020_58517093	0.894617	MBNL1	NO
FAM173A_IR_chr16_+_771598_771941_772309_772508_FAM173A_chr16	0.894539	MBNL1	NO
IRX3_IR_chr16_-_54317216_54317848_54318158_54318224_IRX3_chr16	0.894515	MBNL1	NO
SYT7_ES_chr11_-_61300461_61300596_61313503_61313727_61314649_61314780	0.894387	MBNL1	NO
C19orf48_IR_chr19_-_51301460_51302181_51302529_51302614_C19orf48_chr19	0.894202	MBNL1	NO
DSC3_ES_chr18_-_28574092_28574338_28574420_28574462_28576757_28577014	0.89409	MBNL1	NO
BOLA1_IR_chr1_+_149871179_149871283_149871396_149871466_BOLA1_chr1	0.894088	MBNL1	NO
SCARB1_IR_chr12_-_125263744_125267357_125270987_125271049_SCARB1_chr12	0.893653	MBNL1	NO
TGIF1_IR_chr18_+_3449880_3450068_3450320_3450503_TGIF1_chr18	0.893479	MBNL1	NO
PYCR1_ES_chr17_-_79891232_79891252_79892296_79892365_79892529_79892621	0.893376	MBNL1	NO
YPEL5_A5SS_chr2_+_30371111_30371329_30371111_30378776_30379494_30379653	0.893259	MBNL1	NO
ITPR1_ES_chr3_+_4693807_4693902_4695526_4695570_4699808_4699962	0.893174	MBNL1	NO
BEND7_A5SS_chr10_-_13538788_13538888_13541739_13542077_13541778_13542077	0.893111	MBNL1	NO
RAPGEF2_ES_chr4_+_160162353_160162520_160164926_160164943_160225494_160225625	0.892946	MBNL1	NO
SCAI_A3SS_chr9_-_127733950_127734041_127733950_127734123_127738393_127738465	0.892936	MBNL1	NO
TRIP10_IR_chr19_+_6744811_6745005_6746040_6746207_TRIP10_chr19	0.892889	MBNL1	NO
ANO9_IR_chr11_-_417935_419729_420463_420615_ANO9_chr11	0.892841	MBNL1	NO
RIF1_ES_chr2_+_152324536_152324660_152324988_152325065_152325155_152325270	0.89283	MBNL1	NO
PPP4C_IR_chr16_+_30094067_30094284_30094715_30094888_PPP4C_chr16	0.892571	MBNL1	NO
EXD3_A3SS_chr9_-_140242523_140242603_140242523_140242690_140243562_140243734	0.892551	MBNL1	NO
DCXR_IR_chr17_-_79995326_79995417_79995507_79995553_DCXR_chr17	0.892549	MBNL1	NO
IL17RE_A3SS_chr3_+_9944574_9944748_9945081_9945835_9945716_9945835	0.892523	MBNL1	NO
CP_ES_chr3_-_148883733_148883837_148894037_148894199_148895627_148895694	0.892329	MBNL1	NO
RSPH1_ES_chr21_-_43912868_43912973_43913076_43913189_43916243_43916296	0.892318	MBNL1	NO
PTGER3_ES_chr1_-_71419446_71419472_71439980_71440066_71477988_71478167	0.892244	MBNL1	NO
CREB3L4_A5SS_chr1_+_153940998_153941109_153940998_153941158_153941406_153941444	0.892213	MBNL1	NO
FLAD1_IR_chr1_+_154955907_154956109_154956318_154956542_FLAD1_chr1	0.892066	MBNL1	NO
NME4_IR_chr16_+_448208_448361_448990_449123_NME4_chr16	0.891871	MBNL1	NO
PREPL_A5SS_chr2_-_44573438_44573529_44588556_44588700_44588663_44588700	0.891858	MBNL1	NO
NDEL1_A3SS_chr17_+_8363327_8363478_8366638_8370318_8370248_8370318	0.891719	MBNL1	NO
EPB41L2_ES_chr6_-_131188599_131188721_131190952_131191266_131206236_131206408	0.891701	MBNL1	NO
WBSCR27_A3SS_chr7_-_73249245_73249332_73249245_73249410_73254361_73254450	0.89159	MBNL1	NO
GIMAP6_A3SS_chr7_-_150324764_150325376_150324764_150325600_150327146_150327230	0.891557	MBNL1	NO
FBXL3_ES_chr13_-_77592735_77592857_77595792_77595996_77600962_77601220	0.891389	MBNL1	NO
TINAGL1_IR_chr1_+_32051041_32051086_32052311_32052356_TINAGL1_chr1	0.89098	MBNL1	NO
EPN3_IR_chr17_+_48613390_48613986_48614069_48614115_EPN3_chr17	0.890929	MBNL1	NO
SPTBN1_IR_chr2_+_54890038_54890827_54891590_54891828_SPTBN1_chr2	0.890777	MBNL1	NO
GRTP1_A5SS_chr13_-_114018077_114018225_114018335_114018413_114018387_114018413	0.89059	MBNL1	NO
PABPC1L_ES_chr20_+_43566743_43566832_43567315_43567389_43567767_43567825	0.890547	MBNL1	NO
HERC1_A5SS_chr15_-_63953952_63954220_63955183_63955372_63955204_63955372	0.890195	MBNL1	NO
KIF17_A3SS_chr1_-_20996914_20996981_20996914_20996984_20998431_20998689	0.890084	MBNL1	NO
GPR56_ES_chr16_+_57654016_57654048_57675499_57675620_57684165_57684218	0.889794	MBNL1	NO
BAIAP2_A3SS_chr17_+_79082275_79082309_79084714_79089617_79089570_79089617	0.889743	MBNL1	NO
ZMIZ1_ES_chr10_+_81067162_81067328_81070681_81070941_81072399_81072468	0.889531	MBNL1	NO
KIF12_ES_chr9_-_116857494_116857612_116858331_116858501_116858667_116858751	0.889372	MBNL1	NO
MYL6_IR_chr12_+_56552468_56552495_56553282_56553406_MYL6_chr12	0.889295	MBNL1	NO
RPS6KB2_A5SS_chr11_+_67200423_67200513_67200423_67200665_67200811_67200918	0.889197	MBNL1	NO
CIDEC_ES_chr3_-_9920118_9920195_9920626_9920714_9921908_9921935	0.889109	MBNL1	NO
MDK_A5SS_chr11_+_46403287_46403329_46403287_46403435_46403607_46403683	0.889106	MBNL1	NO
SGOL1_A5SS_chr3_-_20212535_20212724_20215741_20216547_20216497_20216547	0.889098	MBNL1	NO
SYNC_A3SS_chr1_-_33145961_33147461_33145961_33149690_33149859_33149983	0.889092	MBNL1	NO
PARP8_ES_chr5_+_50055477_50055566_50056126_50056196_50057655_50057732	0.888975	MBNL1	NO
RPL29_A5SS_chr3_-_52029441_52029485_52029747_52029831_52029795_52029831	0.888826	MBNL1	NO
FKBP10_IR_chr17_+_39975782_39976301_39976521_39976713_FKBP10_chr17	0.888687	MBNL1	NO
RASSF7_A5SS_chr11_+_563189_563317_563189_563478_563558_563585	0.888665	MBNL1	NO
KRT8_IR_chr12_-_53292245_53292303_53292457_53292476_KRT8_chr12	0.888647	MBNL1	NO
MBP_IR_chr18_-_74728788_74728802_74728870_74729021_MBP_chr18	0.888536	MBNL1	NO
METAP1D_ES_chr2_+_172928439_172928588_172930332_172930480_172930992_172931034	0.888524	MBNL1	NO
[truncated: 2,795 more rows]

## Sheet: Table S4
Table S4. MRAS results on comparing 6 drug-sensitive and 6 drug-resistant glioblastoma samples treated with Foretinib, including MRAS scores, and the targets of PTBP1, related with Figure 4p, t, and v.
MRAS Score
RBP	DS	NT	#(DS ∩ NT)	D	NES1	NES2	odds	MRAS_Score	logFC	Direction
TRIP6	231	1560	46	1	1.20551	1.05198	1.41218	1.50704	1.37807	Up
MAGOH	231	1609	52	0.64247	1.22744	1.08705	1.59628	1.08307	0.76514	Up
PTBP1	231	1384	39	0.485371	1.2305	1.05114	1.32412	0.722403	0.810822	Up
RRP9	231	1074	34	0.46295	1.1736	1.05375	1.50559	0.7025	0.803137	Up
TRNAU1AP	231	1778	47	0.456264	1.16683	1.05615	1.23686	0.625333	0.657538	Up
RALY	231	1088	30	0.41591	1.20159	1.00409	1.27737	0.567139	0.952604	Up
SNRPA	231	998	28	0.363574	1.17913	1.01393	1.33196	0.501656	0.761169	Up
TBRG4	231	1049	30	0.347951	1.20861	1.04345	1.30007	0.500333	0.775191	Up
HNRNPAB	231	954	27	0.319742	1.16208	1.01746	1.3115	0.432947	0.843854	Up
SRSF9	231	1563	43	0.320005	1.18026	1.00754	1.293	0.432707	0.520488	Up
DS: differentially spliced events
NT: network targets
#(DS ∩ NT): The overlap of DS and NT
D, NES1, NES2, odds: four enrichment scores used in MRAS
MRAS_Score: final MRAS score by integrating the four enrichment scores
logFC: fold change of expression of RBP list in column 1
Direction: direction of each RBP (Upregulation or Downregulation)
the targets of PTBP1
Event_ID	P	Regultor	if_DS
ID	score	RBP	if_DS
PTK2_ES_chr8_-_141679826_141679834_141678368_141678523_141684397_141684503	0.509782	PTBP1	YES
BCS1L_ES_chr2_+_219525030_219525205_219524440_219524466_219525662_219526030	0.999997	PTBP1	YES
REPIN1_ES_chr7_+_150067849_150067973_150065879_150066030_150068317_150068892	0.999955	PTBP1	YES
TANC2_ES_chr17_+_61490041_61490070_61489359_61489491_61490904_61490995	0.999832	PTBP1	YES
ZNF721_ES_chr4_-_438132_438221_431235_431300_466364_466490	0.999755	PTBP1	YES
DLGAP4_ES_chr20_+_35093668_35093770_35075100_35075340_35125108_35125469	0.999373	PTBP1	YES
CD151_ES_chr11_+_834458_834591_833009_833022_836063_836153	0.998801	PTBP1	YES
SORBS1_ES_chr10_-_97181947_97181973_97181718_97181830_97192205_97192333	0.997025	PTBP1	YES
GRIK1_ES_chr21_-_30968846_30968890_30963432_30963545_30971150_30971257	0.994864	PTBP1	YES
DOCK9_ES_chr13_-_99497583_99497626_99489748_99489863_99498178_99498314	0.994525	PTBP1	YES
ZNF655_ES_chr7_+_99168883_99169002_99158156_99158318_99169311_99169415	0.993561	PTBP1	YES
LDB2_ES_chr4_-_16507463_16507605_16503164_16504496_16510164_16510309	0.989182	PTBP1	YES
EPB41L2_ES_chr6_-_131199244_131199390_131186676_131186774_131206236_131206408	0.986504	PTBP1	YES
RRAGB_ES_chrX_+_55753740_55753823_55748619_55748718_55755727_55755793	0.980451	PTBP1	YES
EWSR1_IR_chr22_+_29694723_29695841_29694723_29695270_29695589_29695841	0.975009	PTBP1	YES
SEC11A_ES_chr15_-_85223163_85223200_85213956_85214013_85223944_85224063	0.965598	PTBP1	YES
PFDN5_ES_chr12_+_53690214_53690251_53689623_53689725_53691634_53691708	0.953035	PTBP1	YES
MACF1_ES_chr1_+_39902154_39902162_39901230_39901433_39903449_39903680	0.928397	PTBP1	YES
TMEM255A_ES_chrX_-_119419480_119419551_119418982_119419070_119421009_119421077	0.920005	PTBP1	YES
CARD8_ES_chr19_-_48741640_48741789_48735710_48737800_48744219_48744320	0.918311	PTBP1	YES
DDR1_ES_chr6_+_30853402_30853457_30848843_30848902_30856465_30856591	0.895119	PTBP1	YES
CNNM3_ES_chr2_+_97497706_97497805_97494733_97494871_97498289_97498310	0.867761	PTBP1	YES
ATP6V1H_ES_chr8_-_54723724_54723777_54714359_54714456_54727222_54727326	0.853791	PTBP1	YES
ERI3_ES_chr1_-_44707587_44707752_44687176_44687312_44750507_44750579	0.846902	PTBP1	YES
PTPRS_ES_chr19_-_5225738_5225855_5222134_5222231_5238930_5239074	0.846163	PTBP1	YES
FRYL_ES_chr4_-_48504845_48504862_48503640_48503750_48507564_48507632	0.813376	PTBP1	YES
AK5_A3SS_chr1_+_77759478_77759645_77759550_77759645_77752626_77752812	0.786566	PTBP1	YES
CLASP2_ES_chr3_-_33618694_33618756_33617661_33617767_33623313_33623420	0.755823	PTBP1	YES
FEZ2_ES_chr2_-_36787928_36788008_36785581_36785656_36805740_36806008	0.738189	PTBP1	YES
LEF1_ES_chr4_-_108984779_108984813_108969753_108969907_108985492_108985540	0.730849	PTBP1	YES
ARHGEF6_ES_chrX_-_135760095_135760115_135758783_135758876_135762890_135763035	0.729376	PTBP1	YES
GAB2_ES_chr11_-_78075062_78075149_77991647_77991947_78128692_78128825	0.710157	PTBP1	YES
SETD5_ES_chr3_+_9475054_9475246_9471511_9471735_9475529_9475562	0.69093	PTBP1	YES
STX16_ES_chr20_+_57234679_57234690_57226339_57227194_57242546_57242653	0.647076	PTBP1	YES
DENND6B_ES_chr22_-_50754995_50755055_50754799_50754904_50755722_50755802	0.646976	PTBP1	YES
PIFO_ES_chr1_+_111891138_111891268_111889532_111889671_111892728_111892845	0.575919	PTBP1	YES
STK39_ES_chr2_-_168921829_168921891_168920010_168920080_168931492_168931521	0.567988	PTBP1	YES
NPAS2_A3SS_chr2_+_101611862_101612517_101612258_101612517_101609809_101609989	0.559724	PTBP1	YES
SENP6_A3SS_chr6_+_76350400_76350420_76350403_76350420_76344423_76344527	0.519646	PTBP1	YES
GIHCG_A5SS_chr12_-_58329081_58329336_58329253_58329336_58325311_58325520	1	PTBP1	NO
TMEM129_ES_chr4_-_1719243_1719402_1717679_1719155_1719879_1720353	1	PTBP1	NO
TMEM129_ES_chr4_-_1719243_1719430_1718328_1719155_1719879_1719962	1	PTBP1	NO
CLK4_ES_chr5_-_178044345_178044435_178043883_178043949_178045557_178045779	1	PTBP1	NO
CEP63_ES_chr3_+_134266177_134266294_134264991_134265130_134267904_134268018	0.999999	PTBP1	NO
PIGP_ES_chr21_-_38444445_38444610_38441852_38441924_38444734_38444837	0.999998	PTBP1	NO
ENSG00000223804_ES_chr1_-_144519813_144519867_145004783_145005287_144520774_144520896	0.999996	PTBP1	NO
TXNL1_ES_chr18_-_54293393_54293497_54291519_54291692_54293592_54293688	0.999996	PTBP1	NO
CCDC18-AS1_ES_chr1_-_93777047_93777165_93770945_93771027_93790192_93790286	0.999994	PTBP1	NO
HSD17B14_ES_chr19_-_49316690_49316809_49316275_49316605_49316920_49316987	0.999993	PTBP1	NO
SRD5A3_ES_chr4_+_56233755_56233889_56230241_56230438_56235999_56236276	0.999992	PTBP1	NO
ARPC1B_ES_chr7_+_98974957_98975062_98972330_98972404_98983325_98983401	0.999992	PTBP1	NO
MEG3_ES_chr14_+_101302379_101302412_101297758_101297871_101302504_101302637	0.999991	PTBP1	NO
EPB41L2_ES_chr6_-_131193511_131193678_131184778_131184858_131206236_131206408	0.99999	PTBP1	NO
ENSG00000258674_ES_chr19_+_19638090_19638161_19636991_19637069_19638510_19638579	0.99999	PTBP1	NO
ZNF655_ES_chr7_+_99159511_99159596_99158130_99158318_99161486_99162309	0.999987	PTBP1	NO
SNX12_ES_chrX_-_70281693_70281817_70279097_70280968_70282704_70282781	0.999985	PTBP1	NO
OCEL1_A3SS_chr19_+_17337784_17338008_17337803_17338008_17337502_17337678	0.999982	PTBP1	NO
APLP2_ES_chr11_+_130005458_130005610_130003524_130003623_130010293_130010378	0.999982	PTBP1	NO
TCEAL4_A3SS_chrX_+_102840787_102841219_102841147_102841219_102840543_102840611	0.99998	PTBP1	NO
EGLN1_ES_chr1_-_231503315_231503382_231499497_231502221_231506308_231506444	0.99998	PTBP1	NO
ARMCX5-GPRASP2_ES_chrX_+_101856392_101856437_101854454_101854775_101860410_101860581	0.999976	PTBP1	NO
C1orf174_ES_chr1_-_3808190_3808343_3807133_3807621_3809447_3809560	0.999975	PTBP1	NO
MEG3_ES_chr14_+_101301707_101301886_101300969_101301088_101302504_101302611	0.99997	PTBP1	NO
EIF4G3_ES_chr1_-_21324094_21324126_21307541_21307720_21329206_21329301	0.999969	PTBP1	NO
TAF6_ES_chr7_-_99716141_99716272_99711677_99711891_99716827_99716861	0.999968	PTBP1	NO
NOSIP_IR_chr19_-_50060347_50062235_50060347_50060506_50062154_50062235	0.999967	PTBP1	NO
NUB1_ES_chr7_+_151071183_151071287_151065821_151065973_151072934_151073029	0.999966	PTBP1	NO
GNPDA2_ES_chr4_-_44724101_44724259_44720326_44720427_44728491_44728562	0.999961	PTBP1	NO
EPB41L2_ES_chr6_-_131197814_131197915_131190799_131191266_131206236_131206408	0.99996	PTBP1	NO
B4GALT3_ES_chr1_-_161146702_161146893_161146224_161146369_161147213_161147287	0.999958	PTBP1	NO
DENND10_ES_chr10_+_120864823_120865007_120863604_120863709_120867480_120867676	0.999957	PTBP1	NO
SERPINB1_ES_chr6_-_2841450_2841709_2840653_2840828_2842046_2842082	0.999957	PTBP1	NO
RPS18_ES_chr6_+_33243277_33243434_33240405_33240503_33243574_33243660	0.999953	PTBP1	NO
MGST1_ES_chr12_+_16510539_16510633_16507165_16507312_16516729_16516740	0.999952	PTBP1	NO
PSMD6_ES_chr3_-_63999115_63999283_63996554_63996631_64004275_64004383	0.999949	PTBP1	NO
EHBP1_ES_chr2_+_63215066_63215173_63206323_63206470_63217851_63217975	0.999945	PTBP1	NO
AP2B1_ES_chr17_+_33997876_33997917_33984618_33984810_33998773_33998919	0.999942	PTBP1	NO
CCL4_ES_chr17_+_34431921_34432035_34431220_34431374_34432618_34433007	0.999937	PTBP1	NO
SLC1A4_ES_chr2_+_65238446_65238679_65237731_65237897_65243574_65243688	0.999936	PTBP1	NO
PICALM_ES_chr11_-_85689113_85689136_85687666_85687725_85692172_85692271	0.999932	PTBP1	NO
DPH7_ES_chr9_-_140470761_140470854_140470161_140470619_140471922_140472055	0.999928	PTBP1	NO
PXN_A3SS_chr12_-_120652906_120653220_120652906_120653076_120659426_120659561	0.999926	PTBP1	NO
HM13_ES_chr20_+_30155881_30156027_30149437_30149539_30156923_30157129	0.999924	PTBP1	NO
BCL2L12_ES_chr19_+_50170279_50170418_50169942_50170056_50172108_50172194	0.999923	PTBP1	NO
PCM1_ES_chr8_+_17792215_17792367_17782222_17782289_17793098_17793215	0.999922	PTBP1	NO
TNFAIP2_ES_chr14_+_103590712_103590843_103589798_103589820_103592647_103592912	0.999921	PTBP1	NO
KLC1_ES_chr14_+_104153418_104153548_104145646_104145882_104166992_104167064	0.999919	PTBP1	NO
ZNF280D_ES_chr15_-_56960195_56960439_56958877_56959184_56961021_56961155	0.999919	PTBP1	NO
HNRNPA2B1_ES_chr7_-_26230676_26230748_26229351_26230080_26232115_26232197	0.999916	PTBP1	NO
ANGPTL1_ES_chr1_-_178838249_178838358_178834089_178834937_178839876_178840212	0.999915	PTBP1	NO
MTA2_IR_chr11_-_62364788_62365184_62364788_62364887_62365082_62365184	0.999914	PTBP1	NO
MIR4435-2HG_A5SS_chr2_-_112123138_112125152_112125064_112125152_112101638_112101814	0.999901	PTBP1	NO
STRN4_A3SS_chr19_-_47230709_47230948_47230709_47230824_47231151_47231264	0.999896	PTBP1	NO
NDUFB5_ES_chr3_+_179332740_179332847_179322599_179322727_179334771_179334832	0.999896	PTBP1	NO
ZNF548_ES_chr19_+_57904169_57904316_57901333_57901482_57905556_57905591	0.999896	PTBP1	NO
GRB10_ES_chr7_-_50799969_50800065_50771518_50771605_50823584_50823600	0.999894	PTBP1	NO
ROBO3_A5SS_chr11_+_124747415_124748027_124747415_124747648_124748194_124748332	0.999893	PTBP1	NO
MEG3_ES_chr14_+_101302076_101302216_101300969_101301088_101302504_101302549	0.999885	PTBP1	NO
TMEM134_ES_chr11_-_67232527_67232571_67232274_67232327_67234783_67234859	0.999882	PTBP1	NO
LGMN_ES_chr14_-_93207407_93207524_93198994_93199160_93214834_93214972	0.999881	PTBP1	NO
GPX3_ES_chr5_+_150400389_150400814_150400167_150400302_150404901_150405054	0.999878	PTBP1	NO
FAM228B_ES_chr2_+_24360779_24360970_24357989_24358057_24362240_24362320	0.999874	PTBP1	NO
SORBS1_ES_chr10_-_97174251_97174412_97170390_97170534_97181718_97181830	0.999871	PTBP1	NO
LGMN_ES_chr14_-_93172828_93172998_93170985_93171052_93176017_93176217	0.999868	PTBP1	NO
NT5C3B_ES_chr17_-_39991840_39991894_39991455_39991524_39992111_39992479	0.999867	PTBP1	NO
MCAM_IR_chr11_-_119181466_119181895_119181466_119181613_119181800_119181895	0.999866	PTBP1	NO
CNN3-DT_ES_chr1_+_95405385_95405481_95397428_95397541_95426873_95426989	0.999865	PTBP1	NO
TCEAL4_A3SS_chrX_+_102840898_102841219_102841147_102841219_102840491_102840552	0.999865	PTBP1	NO
ZNHIT3_ES_chr17_+_34842779_34842810_34842525_34842629_34848657_34848743	0.999863	PTBP1	NO
PPIL3_ES_chr2_-_201742220_201742327_201741665_201741760_201746144_201746211	0.999862	PTBP1	NO
MTSS2_ES_chr16_-_70713218_70713226_70712155_70712312_70713533_70713607	0.999861	PTBP1	NO
AIMP2_ES_chr7_+_6052310_6052771_6048921_6049129_6054777_6054882	0.999859	PTBP1	NO
GGCX_ES_chr2_-_85787938_85788108_85785563_85786198_85788509_85788554	0.999856	PTBP1	NO
ABI1_ES_chr10_-_27044584_27044670_27040527_27040712_27054147_27054247	0.999856	PTBP1	NO
SERP2_ES_chr13_+_44964493_44964714_44953777_44953849_44971408_44971846	0.999852	PTBP1	NO
PPIL3_ES_chr2_-_201747065_201747158_201746144_201746211_201749985_201750090	0.999848	PTBP1	NO
DPH7_ES_chr9_-_140470761_140470854_140470161_140470619_140473077_140473342	0.999842	PTBP1	NO
TPM3_ES_chr1_-_154148591_154148718_154145560_154145677_154155464_154155725	0.999822	PTBP1	NO
HM13_ES_chr20_+_30155881_30156083_30149437_30149539_30156923_30157344	0.999816	PTBP1	NO
FXR1_ES_chr3_+_180688863_180688943_180687946_180688146_180693910_180694070	0.999814	PTBP1	NO
SNHG15_A5SS_chr7_-_45023956_45025696_45025620_45025696_45023421_45023645	0.999814	PTBP1	NO
PHF21A_ES_chr11_-_46139473_46139665_46113734_46113774_46142486_46143005	0.999813	PTBP1	NO
FAM66D_IR_chr8_+_12002932_12003209_12002932_12003055_12003148_12003209	0.999811	PTBP1	NO
SERINC1_ES_chr6_-_122772809_122772899_122768266_122768410_122774915_122775052	0.999804	PTBP1	NO
PAK4_ES_chr19_+_39663558_39663746_39660172_39660397_39664216_39664650	0.9998	PTBP1	NO
FKBP8_A3SS_chr19_-_18643474_18643624_18643474_18643605_18644080_18644157	0.999799	PTBP1	NO
NIPSNAP2_ES_chr7_+_56059521_56059577_56052540_56052571_56062587_56062681	0.999794	PTBP1	NO
PLEKHA5_ES_chr12_+_19499928_19500116_19498776_19498822_19501333_19501453	0.999794	PTBP1	NO
LRRN2_ES_chr1_-_204602272_204602374_204589028_204589346_204654448_204654494	0.999794	PTBP1	NO
DARS2_IR_chr1_+_173795825_173797537_173795825_173795924_173797471_173797537	0.999789	PTBP1	NO
MORF4L2_ES_chrX_-_102939609_102939657_102931423_102931979_102940099_102940188	0.999782	PTBP1	NO
KTN1_ES_chr14_+_56130673_56130759_56127992_56128330_56137447_56137527	0.999782	PTBP1	NO
ZMYND8_ES_chr20_-_45841287_45841370_45837859_45839542_45848909_45848975	0.99978	PTBP1	NO
PPM1K_ES_chr4_-_89192152_89192341_89189914_89190058_89198295_89198395	0.999775	PTBP1	NO
SAP30BP_ES_chr17_+_73667896_73667943_73664596_73664705_73689520_73689562	0.999767	PTBP1	NO
IL17RC_A5SS_chr3_+_9965565_9965704_9965565_9965665_9965916_9965975	0.999758	PTBP1	NO
WBP1_ES_chr2_+_74686124_74686225_74685577_74685664_74686770_74686872	0.999749	PTBP1	NO
PPIA_ES_chr7_+_44838347_44838413_44836280_44836392_44838846_44838876	0.999744	PTBP1	NO
LSM1_ES_chr8_-_38027320_38027435_38020857_38021358_38029483_38029551	0.999735	PTBP1	NO
GATAD2A_ES_chr19_+_19546940_19547028_19516647_19516828_19576149_19576386	0.999733	PTBP1	NO
MRM2_ES_chr7_-_2277650_2278572_2273930_2275199_2279053_2279342	0.999725	PTBP1	NO
MRPL22_ES_chr5_+_154330381_154330498_154320655_154320825_154335931_154335996	0.999724	PTBP1	NO
CHD3_A3SS_chr17_+_7811209_7811337_7811212_7811337_7810919_7811020	0.99972	PTBP1	NO
SDR39U1_ES_chr14_-_24911384_24911466_24910880_24911001_24911552_24911654	0.999714	PTBP1	NO
MRPL23_ES_chr11_+_1976841_1977011_1974012_1974085_1977486_1977839	0.999713	PTBP1	NO
ZNF664_ES_chr12_+_124472593_124472685_124458433_124458567_124495928_124495988	0.999712	PTBP1	NO
RTF2_ES_chr20_+_55045656_55045997_55043714_55043822_55048357_55048416	0.999712	PTBP1	NO
RPS25_ES_chr11_-_118888635_118888763_118888072_118888255_118888992_118889040	0.999709	PTBP1	NO
MEG3_ES_chr14_+_101302382_101302412_101297864_101297871_101302504_101302637	0.999704	PTBP1	NO
MEG3_ES_chr14_+_101302379_101302412_101301021_101301088_101302504_101302637	0.999702	PTBP1	NO
RNF146_ES_chr6_+_127606353_127606493_127603432_127603540_127607195_127607242	0.999701	PTBP1	NO
TTLL5_ES_chr14_+_76224174_76224212_76219236_76219298_76230958_76231115	0.9997	PTBP1	NO
EEF1D_ES_chr8_-_144674817_144675112_144668899_144669019_144679518_144679585	0.999681	PTBP1	NO
MTCH2_ES_chr11_-_47657097_47657123_47656224_47656286_47660251_47660343	0.999679	PTBP1	NO
CLPP_ES_chr19_+_6366269_6366374_6364463_6364650_6368549_6368556	0.999666	PTBP1	NO
PRPSAP2_ES_chr17_+_18770570_18770647_18769115_18769265_18775896_18775941	0.999663	PTBP1	NO
HDAC3_ES_chr5_-_141005580_141005638_141005252_141005331_141005761_141005850	0.999654	PTBP1	NO
NRSN2_ES_chr20_+_328078_328150_327749_327786_329893_330007	0.999651	PTBP1	NO
RUFY1_ES_chr5_+_179013332_179013476_179012797_179012866_179016547_179016648	0.99965	PTBP1	NO
FDPS_ES_chr1_+_155279544_155279756_155278705_155278756_155279834_155279996	0.999636	PTBP1	NO
MRPL42_A3SS_chr12_+_93862965_93863131_93862968_93863131_93861290_93861330	0.999632	PTBP1	NO
GAP43_ES_chr3_+_115382368_115382763_115342357_115342566_115394860_115395457	0.999623	PTBP1	NO
ICMT_ES_chr1_-_6294465_6294571_6291962_6292179_6294946_6295034	0.999615	PTBP1	NO
ANKHD1-EIF4EBP3_ES_chr5_+_139914947_139915123_139907769_139909381_139916923_139917174	0.999615	PTBP1	NO
IARS1_ES_chr9_-_95002925_95002973_94991283_94991408_95003138_95003243	0.99961	PTBP1	NO
CDC14B_ES_chr9_-_99277931_99278074_99271955_99272071_99284788_99284885	0.999606	PTBP1	NO
BIN3_ES_chr8_-_22494038_22494099_22487955_22488091_22494435_22494475	0.999605	PTBP1	NO
CRCP_ES_chr7_+_65595731_65595829_65579591_65579957_65610430_65610487	0.999598	PTBP1	NO
NDUFB1_ES_chr14_-_92585193_92585310_92583842_92583986_92587540_92587748	0.99959	PTBP1	NO
USE1_ES_chr19_+_17326611_17326660_17326166_17326316_17326801_17326879	0.999589	PTBP1	NO
DCTN2_ES_chr12_-_57932266_57932307_57929532_57929628_57939811_57939879	0.999577	PTBP1	NO
EPB41L2_ES_chr6_-_131193511_131193678_131190992_131191266_131199244_131199354	0.999576	PTBP1	NO
YY1AP1_ES_chr1_-_155650207_155650247_155649200_155649303_155657862_155657992	0.999575	PTBP1	NO
SORBS1_ES_chr10_-_97154758_97154832_97143995_97144042_97156977_97157040	0.999556	PTBP1	NO
CCDC88A_IR_chr2_-_55522733_55523192_55522733_55522863_55523086_55523192	0.999556	PTBP1	NO
PKM_ES_chr15_-_72513509_72513625_72511285_72511451_72523665_72523965	0.99955	PTBP1	NO
ALG13_ES_chrX_+_110987896_110988132_110979942_110980107_110996018_110996058	0.999547	PTBP1	NO
ADGRL2_ES_chr1_+_82452973_82453025_82450943_82451039_82456075_82457478	0.999545	PTBP1	NO
USP16_ES_chr21_+_30398030_30398092_30396972_30397098_30400194_30400295	0.999541	PTBP1	NO
CHPF2_ES_chr7_+_150934042_150934258_150932134_150932698_150934460_150934679	0.999541	PTBP1	NO
HLCS_A3SS_chr21_-_38128843_38129281_38128843_38129056_38132028_38132142	0.999541	PTBP1	NO
ACTN2_ES_chr1_+_236890978_236891056_236889233_236889320_236894533_236894614	0.999527	PTBP1	NO
CLDND1_ES_chr3_-_98240497_98240562_98239977_98240281_98241693_98241766	0.999509	PTBP1	NO
NPM1_A3SS_chr5_+_170833401_170834778_170834704_170834778_170832306_170832407	0.999509	PTBP1	NO
PTP4A2_ES_chr1_-_32381496_32381588_32377297_32377427_32384571_32384710	0.999493	PTBP1	NO
VCAN_ES_chr5_+_82832826_82838087_82815168_82818128_82841356_82841469	0.99949	PTBP1	NO
RBM4_ES_chr11_+_66410921_66411611_66406406_66407594_66413498_66413923	0.999487	PTBP1	NO
MEG3_ES_chr14_+_101302382_101302412_101301863_101302216_101302504_101302637	0.999476	PTBP1	NO
MEG3_ES_chr14_+_101302379_101302412_101302076_101302216_101302504_101302637	0.999469	PTBP1	NO
NR2C2_ES_chr3_+_15046064_15046120_15045383_15045493_15055096_15055296	0.99946	PTBP1	NO
EIF4E_ES_chr4_-_99807605_99807697_99806073_99806212_99808230_99808343	0.999448	PTBP1	NO
LRIF1_ES_chr1_-_111493910_111495437_111492473_111492745_111506243_111506544	0.999441	PTBP1	NO
KIF21A_A5SS_chr12_-_39715150_39716684_39716470_39716684_39713708_39713815	0.999434	PTBP1	NO
SEPTIN7_ES_chr7_+_35878174_35878267_35840828_35840880_35903162_35903268	0.999433	PTBP1	NO
SRGAP3_ES_chr3_-_9032196_9032523_9022275_9027616_9034590_9034739	0.99942	PTBP1	NO
PLEKHM1_ES_chr17_-_43545575_43545959_43535535_43535805_43552466_43553092	0.999416	PTBP1	NO
PHF21A_ES_chr11_-_46139473_46139688_46113734_46113774_46142486_46142779	0.99939	PTBP1	NO
HDAC1_IR_chr1_+_32797277_32797843_32797277_32797407_32797691_32797843	0.999388	PTBP1	NO
SMUG1_ES_chr12_-_54581603_54581686_54577438_54577743_54582735_54582769	0.999368	PTBP1	NO
HSF4_IR_chr16_+_67199425_67199749_67199425_67199533_67199622_67199749	0.999348	PTBP1	NO
APOC1_ES_chr19_+_45417929_45417990_45417504_45417746_45418129_45418206	0.999328	PTBP1	NO
PMP22_ES_chr17_-_15135686_15135930_15133096_15134397_15142788_15142928	0.99932	PTBP1	NO
ZNF146_ES_chr19_+_36709024_36709097_36706008_36706098_36719650_36719721	0.99932	PTBP1	NO
ICMT_ES_chr1_-_6294465_6294571_6293534_6293703_6294946_6295034	0.999298	PTBP1	NO
TPM1_ES_chr15_+_63356263_63357181_63354775_63354844_63358095_63358234	0.999295	PTBP1	NO
INCENP_ES_chr11_+_61908972_61908983_61908385_61908516_61912454_61912563	0.99929	PTBP1	NO
CRCP_ES_chr7_+_65599267_65599361_65579591_65579957_65610430_65610487	0.999282	PTBP1	NO
DCAF8_ES_chr1_-_160190877_160191000_160188639_160188758_160192441_160192571	0.999274	PTBP1	NO
MYL6_ES_chr12_+_56553407_56553514_56552468_56552495_56553759_56553932	0.999265	PTBP1	NO
SORT1_A3SS_chr1_-_109888373_109888503_109888373_109888500_109890105_109890154	0.999257	PTBP1	NO
PPFIA4_ES_chr1_+_203045096_203045204_203044705_203044885_203045469_203047861	0.999252	PTBP1	NO
GIGYF2_ES_chr2_+_233565295_233565364_233562015_233562102_233568134_233568199	0.999245	PTBP1	NO
WRAP73_ES_chr1_-_3551724_3551858_3551561_3551638_3552508_3552594	0.999221	PTBP1	NO
ACAD8_ES_chr11_+_134126982_134127151_134126442_134126542_134128409_134128518	0.999221	PTBP1	NO
TMEM199_ES_chr17_+_26687174_26687261_26686338_26686427_26687552_26687599	0.99922	PTBP1	NO
UBQLN1_ES_chr9_-_86281265_86281348_86279945_86280060_86284100_86284242	0.999199	PTBP1	NO
SPRING1_ES_chr12_-_117160872_117161028_117158101_117158252_117175595_117175874	0.999197	PTBP1	NO
GNPDA2_ES_chr4_-_44720326_44720427_44712970_44713154_44728491_44728540	0.999185	PTBP1	NO
CPT1B_ES_chr22_-_51012237_51012350_51011949_51012144_51012764_51012848	0.999183	PTBP1	NO
PCCA_ES_chr13_+_101167681_101167821_101101506_101101559_101179929_101180006	0.999176	PTBP1	NO
EHBP1-AS1_ES_chr2_-_63273172_63273276_63271057_63272578_63273617_63273782	0.999168	PTBP1	NO
DDHD1_ES_chr14_-_53562835_53562936_53560034_53560162_53570401_53570574	0.999121	PTBP1	NO
ZSCAN32_ES_chr16_-_3440010_3440133_3433701_3434941_3447192_3447744	0.999121	PTBP1	NO
EZH2_ES_chr7_-_148516070_148516151_148513776_148515209_148516688_148516779	0.999104	PTBP1	NO
MOBP_ES_chr3_+_39540958_39541023_39521531_39521614_39543557_39543766	0.999074	PTBP1	NO
ENSG00000239922_ES_chr3_+_147677575_147677628_147657797_147657903_147713542_147713639	0.999066	PTBP1	NO
TARS2_ES_chr1_+_150468958_150469104_150464661_150464965_150470006_150470063	0.999062	PTBP1	NO
RAD1_ES_chr5_-_34913575_34913683_34911659_34911917_34914800_34915066	0.999062	PTBP1	NO
CDC16_A3SS_chr13_+_115002274_115002371_115002277_115002371_115002120_115002174	0.999049	PTBP1	NO
ALKBH6_ES_chr19_-_36504416_36504490_36504246_36504324_36505077_36505129	0.999022	PTBP1	NO
STK25_A3SS_chr2_-_242440155_242440492_242440155_242440211_242440943_242441113	0.998979	PTBP1	NO
TMEM179B_ES_chr11_+_62557073_62557151_62556764_62556898_62557358_62557872	0.998973	PTBP1	NO
IFI44L_ES_chr1_+_79095405_79095600_79086067_79086256_79101022_79101174	0.998965	PTBP1	NO
CASP8_ES_chr2_+_202137621_202137665_202137361_202137499_202139612_202139676	0.998961	PTBP1	NO
CNP_ES_chr17_+_40120086_40120758_40118813_40118905_40123910_40124049	0.998947	PTBP1	NO
FAM171A2_ES_chr17_-_42436430_42436511_42433798_42433956_42436947_42437039	0.998941	PTBP1	NO
PIGN_ES_chr18_-_59830764_59830889_59828366_59828618_59854077_59854222	0.998935	PTBP1	NO
PKD1_A3SS_chr16_-_2147729_2147781_2147729_2147778_2147869_2147985	0.998927	PTBP1	NO
KANSL2_ES_chr12_-_49072819_49072933_49065582_49065745_49073438_49073616	0.998921	PTBP1	NO
MFSD3_ES_chr8_+_145735743_145735890_145734453_145735398_145735981_145736105	0.998919	PTBP1	NO
ZNF420_ES_chr19_+_37586933_37587017_37581897_37582023_37618030_37621270	0.99891	PTBP1	NO
EIF3H_ES_chr8_-_117738255_117738411_117670488_117671219_117767905_117768036	0.998901	PTBP1	NO
EPB41L2_ES_chr6_-_131197814_131197915_131190799_131191266_131199244_131199390	0.998881	PTBP1	NO
ANLN_ES_chr7_+_36456689_36456799_36455367_36455493_36458853_36459088	0.998862	PTBP1	NO
STX16_ES_chr20_+_57234679_57234690_57226328_57227143_57242546_57242653	0.998858	PTBP1	NO
PMS2P1_ES_chr7_-_99923314_99923491_99918062_99918707_99926459_99926642	0.998853	PTBP1	NO
TPT1-AS1_ES_chr13_+_45957895_45957973_45956960_45957370_45963870_45963882	0.998823	PTBP1	NO
KIDINS220_ES_chr2_-_8888017_8888130_8876998_8877129_8890242_8890465	0.998815	PTBP1	NO
TMEM178A_ES_chr2_+_39931221_39931334_39893057_39893514_39944150_39944415	0.998806	PTBP1	NO
CBWD2_ES_chr2_+_114196597_114196694_114195368_114195599_114198928_114199014	0.998805	PTBP1	NO
C2CD5_ES_chr12_-_22611418_22611489_22609905_22610095_22622643_22622729	0.998788	PTBP1	NO
FADS2_ES_chr11_+_61616153_61616333_61615636_61615756_61624483_61624543	0.998781	PTBP1	NO
TNK2_ES_chr3_-_195594040_195594135_195593760_195593887_195594232_195595580	0.998763	PTBP1	NO
GTF3C5_ES_chr9_+_135930331_135930351_135930099_135930196_135931399_135931481	0.998747	PTBP1	NO
CASP3_ES_chr4_-_185569619_185569785_185559555_185559622_185570549_185570601	0.998708	PTBP1	NO
RIMKLB_ES_chr12_+_8852381_8853210_8850518_8850893_8866407_8866637	0.998697	PTBP1	NO
ITGA7_ES_chr12_-_56093654_56093773_56092494_56092701_56094046_56094177	0.998691	PTBP1	NO
PXDC1_ES_chr6_-_3739292_3739395_3738296_3738382_3751510_3751763	0.998651	PTBP1	NO
KDM3A_IR_chr2_+_86705731_86707485_86705731_86705858_86707290_86707485	0.998641	PTBP1	NO
NT5C3B_ES_chr17_-_39985042_39985204_39983678_39983878_39987053_39987142	0.998636	PTBP1	NO
TLK1_ES_chr2_-_171879382_171879639_171871361_171871458_171884849_171884915	0.998627	PTBP1	NO
DDHD1_ES_chr14_-_53518562_53518645_53503463_53513667_53521156_53521347	0.998616	PTBP1	NO
SH3GLB2_ES_chr9_-_131771732_131771746_131771385_131771625_131772050_131772150	0.998598	PTBP1	NO
TSPAN9_ES_chr12_+_3192819_3192885_3186543_3186619_3310343_3310422	0.998579	PTBP1	NO
MYO19_ES_chr17_-_34868501_34868622_34867204_34867294_34869272_34869300	0.998557	PTBP1	NO
SLC66A2_ES_chr18_-_77693969_77694022_77679184_77679400_77703329_77703462	0.998548	PTBP1	NO
BCS1L_ES_chr2_+_219524760_219524968_219524406_219524466_219526129_219526268	0.998537	PTBP1	NO
TRAF4_ES_chr17_+_27071719_27071975_27071036_27071273_27074231_27074731	0.99853	PTBP1	NO
LRATD1_ES_chr2_+_14773710_14773952_14772824_14773061_14774068_14777351	0.998517	PTBP1	NO
NIPSNAP2_ES_chr7_+_56049903_56049973_56046600_56049260_56051421_56051505	0.998492	PTBP1	NO
KRIT1_ES_chr7_-_91874216_91874448_91871348_91871451_91874741_91874888	0.99849	PTBP1	NO
LMO3_ES_chr12_-_16751726_16751901_16713347_16713472_16753589_16753802	0.998479	PTBP1	NO
PRSS36_ES_chr16_-_31151615_31151736_31150247_31150737_31153044_31153281	0.998472	PTBP1	NO
SF3B1_ES_chr2_-_198283620_198283675_198283233_198283312_198285152_198285266	0.998467	PTBP1	NO
RBM23_ES_chr14_-_23377542_23377608_23375410_23375577_23378692_23378804	0.998392	PTBP1	NO
TJP2_ES_chr9_+_71864291_71864401_71862928_71863140_71867731_71867816	0.998382	PTBP1	NO
PLSCR1_IR_chr3_-_146239331_146239840_146239331_146239492_146239620_146239840	0.998364	PTBP1	NO
MED24_A3SS_chr17_-_38189598_38190024_38189598_38189709_38191169_38191225	0.998344	PTBP1	NO
TRMO_ES_chr9_-_100678446_100678620_100675534_100675840_100684700_100684769	0.998333	PTBP1	NO
SEPTIN7_ES_chr7_+_35871102_35871644_35840829_35840880_35872408_35872455	0.998314	PTBP1	NO
MIR9-1HG_ES_chr1_-_156383848_156384090_156374048_156374393_156384446_156384545	0.998287	PTBP1	NO
PATZ1_ES_chr22_-_31724773_31724845_31721795_31723295_31731678_31731849	0.998277	PTBP1	NO
CHMP2B_ES_chr3_+_87289473_87289603_87276459_87276706_87289849_87289940	0.998275	PTBP1	NO
KTN1_ES_chr14_+_56130673_56130759_56127992_56128330_56133959_56134048	0.998274	PTBP1	NO
IQSEC2_ES_chrX_-_53308746_53308841_53284982_53285243_53321077_53321098	0.998245	PTBP1	NO
SNX14_IR_chr6_-_86217686_86223613_86217686_86217777_86223518_86223613	0.998217	PTBP1	NO
SATB1_ES_chr3_-_18392805_18392900_18389432_18391174_18393484_18393687	0.998211	PTBP1	NO
ABI1_ES_chr10_-_27047991_27048164_27040527_27040712_27054147_27054247	0.998196	PTBP1	NO
PSMB5_ES_chr14_-_23496954_23497038_23495067_23495584_23502577_23502883	0.998181	PTBP1	NO
IGFLR1_ES_chr19_-_36230611_36230987_36230158_36230527_36231925_36232124	0.998171	PTBP1	NO
PIGH_ES_chr14_-_68059032_68059153_68056431_68056889_68059352_68059435	0.998122	PTBP1	NO
DPY19L3_ES_chr19_+_32958380_32958532_32955634_32955690_32959637_32959719	0.998113	PTBP1	NO
TMIGD3_A3SS_chr1_-_112031299_112031646_112031299_112031489_112032089_112032312	0.998113	PTBP1	NO
SLC39A9_ES_chr14_+_69919958_69920026_69908786_69908983_69921529_69921614	0.998109	PTBP1	NO
ZNF559-ZNF177_ES_chr19_+_9443691_9443789_9435371_9435456_9448472_9448693	0.998094	PTBP1	NO
FDPS_ES_chr1_+_155279544_155279756_155278705_155278756_155282046_155282186	0.99809	PTBP1	NO
ARFRP1_IR_chr20_-_62329996_62331335_62329996_62331335_62331954_62332054	0.998088	PTBP1	NO
HM13_ES_chr20_+_30155881_30156083_30154013_30154098_30156923_30157344	0.998039	PTBP1	NO
CARS1_ES_chr11_-_3068983_3069231_3063395_3063486_3078573_3078653	0.998032	PTBP1	NO
BCS1L_ES_chr2_+_219525662_219526030_219524406_219524466_219526129_219526139	0.998029	PTBP1	NO
ARMC6_ES_chr19_+_19144940_19145047_19144721_19144822_19153520_19153686	0.998026	PTBP1	NO
DNM2_ES_chr19_+_10919245_10919256_10916592_10916643_10922940_10923053	0.998022	PTBP1	NO
GRIA1_ES_chr5_+_153175036_153175150_153174181_153174295_153181916_153182050	0.998021	PTBP1	NO
AMN1_ES_chr12_-_31862227_31862359_31854797_31854941_31881905_31881955	0.998014	PTBP1	NO
HES6_ES_chr2_-_239148302_239148388_239146911_239148209_239148466_239148612	0.99799	PTBP1	NO
IST1_ES_chr16_+_71957994_71958184_71957191_71957283_71958672_71958720	0.997988	PTBP1	NO
HMGN2_A5SS_chr1_+_26799974_26800076_26799974_26800018_26800194_26800223	0.997988	PTBP1	NO
HRAS_IR_chr11_-_532242_532755_532242_532522_532631_532755	0.997986	PTBP1	NO
NDUFS2_IR_chr1_+_161179273_161179978_161179273_161179721_161179901_161179978	0.997955	PTBP1	NO
BRD8_ES_chr5_-_137493331_137493583_137492571_137492956_137495244_137495288	0.997943	PTBP1	NO
PRRC2A_IR_chr6_+_31605011_31605548_31605011_31605101_31605223_31605548	0.997941	PTBP1	NO
PPOX_A3SS_chr1_+_161138203_161138366_161138222_161138366_161137785_161137917	0.997933	PTBP1	NO
TANK_ES_chr2_+_162017460_162017615_162016943_162016997_162036125_162036596	0.997906	PTBP1	NO
WBP1_ES_chr2_+_74685959_74686244_74685599_74685798_74686770_74686872	0.997874	PTBP1	NO
AKT1_ES_chr14_-_105259464_105259641_105258935_105259059_105261821_105262080	0.99786	PTBP1	NO
BDNF-AS_ES_chr11_+_27679788_27680009_27661392_27661552_27680718_27680775	0.997853	PTBP1	NO
UBE4B_ES_chr1_+_10166255_10166641_10165574_10165802_10177517_10177658	0.997852	PTBP1	NO
NFIB_ES_chr9_-_14102421_14102509_14081842_14088325_14120439_14120623	0.997823	PTBP1	NO
DLG1_ES_chr3_-_196802708_196802741_196796088_196796131_196803457_196803553	0.997802	PTBP1	NO
NTPCR_ES_chr1_+_233105655_233105864_233092093_233092189_233113909_233114228	0.997798	PTBP1	NO
AP2M1_IR_chr3_+_183897957_183898438_183897957_183898039_183898433_183898438	0.997787	PTBP1	NO
CASP3_ES_chr4_-_185569657_185569785_185559555_185559622_185570549_185570601	0.997765	PTBP1	NO
SYNGR2_ES_chr17_+_76167591_76167730_76166898_76167135_76167820_76168023	0.997757	PTBP1	NO
FBXO22_ES_chr15_+_76196832_76196970_76196217_76196444_76205544_76205631	0.997723	PTBP1	NO
PPIA_ES_chr7_+_44838846_44838876_44836279_44836392_44840886_44841223	0.997706	PTBP1	NO
LINC02609_ES_chr1_-_91297487_91297753_91254955_91255044_91317040_91317188	0.997703	PTBP1	NO
FIP1L1_ES_chr4_+_54245240_54245284_54243808_54244090_54245392_54245431	0.9977	PTBP1	NO
BCS1L_ES_chr2_+_219525030_219525205_219524440_219524466_219526129_219526139	0.997685	PTBP1	NO
CAMK2B_ES_chr7_-_44279188_44279262_44274238_44274278_44280306_44280348	0.997679	PTBP1	NO
OTUD5_ES_chrX_-_48793462_48793629_48792227_48792291_48801451_48801544	0.997644	PTBP1	NO
TCAF1_ES_chr7_-_143579016_143579192_143573201_143573715_143582303_143582463	0.99764	PTBP1	NO
PTK2_ES_chr8_-_141696731_141696793_141685529_141685598_141710990_141711121	0.997626	PTBP1	NO
ACD_IR_chr16_-_67692831_67693516_67692831_67692982_67693132_67693516	0.997619	PTBP1	NO
LETMD1_ES_chr12_+_51445871_51445990_51442817_51442968_51447561_51447643	0.997613	PTBP1	NO
PTK2_ES_chr8_-_141935760_141935848_141900642_141900868_142011224_142011257	0.997607	PTBP1	NO
EMC4_ES_chr15_+_34520638_34520790_34519896_34520047_34521954_34522357	0.997592	PTBP1	NO
LGALS1_ES_chr22_+_38074383_38074399_38072993_38073072_38074490_38074661	0.997587	PTBP1	NO
WBP1_ES_chr2_+_74686605_74686689_74685577_74685798_74686770_74686872	0.99757	PTBP1	NO
OPA1_ES_chr3_+_193343881_193343991_193336492_193336725_193349401_193349454	0.997553	PTBP1	NO
RNF146_ES_chr6_+_127603432_127603540_127601376_127601485_127606353_127606493	0.997502	PTBP1	NO
KCTD17_ES_chr22_+_37457144_37457215_37456863_37456962_37457579_37457669	0.997483	PTBP1	NO
CAP1_ES_chr1_+_40507101_40507165_40506404_40506473_40525009_40525130	0.997478	PTBP1	NO
ELMO2_A5SS_chr20_-_45022620_45022728_45022688_45022728_45022168_45022240	0.997471	PTBP1	NO
ATP5MJ_ES_chr14_-_104380816_104380970_104379594_104380321_104387807_104387857	0.997448	PTBP1	NO
PON2_ES_chr7_-_95044460_95044584_95041636_95041789_95045484_95045609	0.99744	PTBP1	NO
DOCK9_ES_chr13_-_99478126_99478229_99476652_99476758_99479084_99479141	0.997427	PTBP1	NO
RPL13_IR_chr16_+_89627348_89627776_89627348_89627471_89627635_89627776	0.99742	PTBP1	NO
ARHGAP21_ES_chr10_-_24879135_24879408_24878200_24878231_24880154_24880259	0.997416	PTBP1	NO
MICOS10_ES_chr1_+_19927281_19927465_19923477_19923603_19948594_19948641	0.997339	PTBP1	NO
TATDN1_ES_chr8_-_125534392_125534441_125530983_125531122_125535178_125535243	0.997277	PTBP1	NO
EVI5_ES_chr1_-_93128276_93128422_93101759_93101893_93128977_93129009	0.997257	PTBP1	NO
LGI1_A5SS_chr10_+_95518517_95519048_95518517_95518588_95537136_95537207	0.997241	PTBP1	NO
G3BP2_ES_chr4_-_76619982_76620113_76587115_76587233_76649460_76649561	0.997204	PTBP1	NO
SLTM_ES_chr15_-_59191668_59192136_59191002_59191051_59193459_59193486	0.997165	PTBP1	NO
RSRC2_A3SS_chr12_-_122992765_122992997_122992765_122992994_122995656_122995735	0.997164	PTBP1	NO
NPM1_ES_chr5_+_170817079_170817134_170814885_170815010_170818309_170818373	0.997145	PTBP1	NO
TIA1_ES_chr2_-_70456191_70456223_70454867_70454954_70456396_70456450	0.997123	PTBP1	NO
DERL1_ES_chr8_-_124042845_124042956_124037226_124037290_124054210_124054362	0.997121	PTBP1	NO
PPP2R2B_ES_chr5_-_146236062_146236146_146080608_146080705_146414732_146414803	0.997108	PTBP1	NO
NAXD_ES_chr13_+_111277537_111277625_111276581_111276626_111279786_111279894	0.997108	PTBP1	NO
PRRC2B_ES_chr9_+_134369792_134369873_134367556_134367647_134371127_134375558	0.997105	PTBP1	NO
RTN3_ES_chr11_+_63486174_63488504_63472323_63472379_63517463_63517670	0.997082	PTBP1	NO
PLD3_ES_chr19_+_40871460_40871837_40854579_40854631_40872326_40872371	0.997037	PTBP1	NO
CCDC90B_ES_chr11_-_82976907_82977021_82970123_82973008_82984690_82984743	0.997017	PTBP1	NO
EPB41L2_ES_chr6_-_131193511_131193678_131188599_131188721_131206236_131206408	0.996965	PTBP1	NO
SLC66A2_ES_chr18_-_77709519_77709655_77703329_77703462_77710724_77711025	0.996952	PTBP1	NO
CERS4_ES_chr19_+_8315960_8316133_8275567_8275746_8319383_8319500	0.996942	PTBP1	NO
FOXRED1_ES_chr11_+_126141246_126141552_126139058_126139186_126142864_126142974	0.996877	PTBP1	NO
AIMP1_ES_chr4_+_107242334_107242608_107237735_107237751_107246142_107246275	0.996872	PTBP1	NO
TNC_ES_chr9_-_117819432_117819704_117810539_117810811_117835882_117836145	0.996854	PTBP1	NO
JAK1_A3SS_chr1_-_65339053_65342156_65339053_65339206_65344708_65344831	0.996846	PTBP1	NO
KANK1_A3SS_chr9_+_732378_734835_734748_734835_731158_731266	0.996846	PTBP1	NO
TJP1_ES_chr15_-_30011981_30012220_30010470_30011342_30012562_30012912	0.996843	PTBP1	NO
ASAH1_ES_chr8_-_17941490_17941795_17933050_17933096_17942185_17942311	0.99682	PTBP1	NO
PRDX5_ES_chr11_+_64087206_64087340_64085593_64085858_64088337_64088375	0.996801	PTBP1	NO
DRAM2_ES_chr1_-_111667364_111667503_111663138_111663315_111668849_111668916	0.996791	PTBP1	NO
PPP4C_IR_chr16_+_30094715_30095102_30094715_30094888_30094976_30095102	0.996789	PTBP1	NO
IMPDH2_IR_chr3_-_49061928_49062473_49061928_49062235_49062329_49062473	0.996762	PTBP1	NO
PKD1_A3SS_chr16_-_2155323_2155708_2155323_2155475_2155866_2156025	0.996716	PTBP1	NO
CHI3L2_ES_chr1_+_111773860_111773916_111773364_111773565_111777529_111777622	0.996716	PTBP1	NO
ABR_ES_chr17_-_914385_914628_913969_914103_915086_915829	0.996681	PTBP1	NO
IDH2_ES_chr15_-_90634785_90634876_90631819_90631979_90645508_90645700	0.996632	PTBP1	NO
DNAAF5_ES_chr7_+_819590_819781_814643_814799_825154_825668	0.996622	PTBP1	NO
HM13_ES_chr20_+_30155881_30156027_30154013_30154098_30156923_30157129	0.996615	PTBP1	NO
PLD3_A3SS_chr19_+_40872291_40872417_40872326_40872417_40871625_40871837	0.996574	PTBP1	NO
C10orf95-AS1_ES_chr10_+_104211847_104211944_104209944_104210087_104215094_104216024	0.996572	PTBP1	NO
BIN1_ES_chr2_-_127811481_127811588_127808730_127808819_127815049_127815177	0.996557	PTBP1	NO
CERCAM_ES_chr9_+_131183483_131183790_131182760_131183353_131185147_131185257	0.996491	PTBP1	NO
COL8A1_ES_chr3_+_99394504_99394565_99357319_99357508_99463741_99463865	0.996486	PTBP1	NO
GFAP_ES_chr17_-_42981327_42982517_42980566_42980927_42985432_42985444	0.996468	PTBP1	NO
TBCB_ES_chr19_+_36615152_36615265_36612429_36612571_36616353_36616425	0.996466	PTBP1	NO
KXD1_ES_chr19_+_18671230_18671360_18669637_18669940_18672846_18672967	0.996464	PTBP1	NO
UBA52_ES_chr19_+_18683161_18683417_18682685_18682719_18684103_18684213	0.996391	PTBP1	NO
CCDC136_ES_chr7_+_128446291_128446449_128445815_128445955_128457812_128457918	0.996384	PTBP1	NO
ZDHHC4_A5SS_chr7_+_6618197_6618377_6618197_6618351_6620186_6620309	0.996376	PTBP1	NO
DENND10_ES_chr10_+_120864823_120865007_120863604_120863709_120867460_120867608	0.996371	PTBP1	NO
MAGI2-AS3_ES_chr7_+_79085206_79085496_79083292_79083560_79088163_79088315	0.996332	PTBP1	NO
IL1RAP_ES_chr3_+_190273919_190274005_190231874_190232008_190282078_190282142	0.996328	PTBP1	NO
CUTC_ES_chr10_+_101510126_101510153_101507014_101507147_101514286_101514307	0.996306	PTBP1	NO
EXOC1_ES_chr4_+_56755054_56755098_56748893_56750094_56756389_56756552	0.996262	PTBP1	NO
SERP2_ES_chr13_+_44969920_44970219_44953777_44953849_44971408_44971577	0.99625	PTBP1	NO
COG4_ES_chr16_-_70549771_70549943_70548238_70548412_70551529_70551643	0.996237	PTBP1	NO
HIKESHI_ES_chr11_+_86037555_86037718_86013293_86013520_86048421_86048572	0.996167	PTBP1	NO
RCHY1_ES_chr4_-_76416793_76416847_76415791_76415911_76416934_76416992	0.996157	PTBP1	NO
ADGRL2_ES_chr1_+_82452944_82453025_82450943_82451039_82456075_82457864	0.996156	PTBP1	NO
PLD3_A3SS_chr19_+_40872291_40872417_40872326_40872417_40871460_40871492	0.996134	PTBP1	NO
MEG3_ES_chr14_+_101302073_101302216_101297758_101297871_101302504_101302637	0.996134	PTBP1	NO
IVNS1ABP_ES_chr1_-_185275617_185275757_185274668_185274775_185276146_185276271	0.996133	PTBP1	NO
ENSG00000286112_ES_chr9_-_131608959_131609135_131607632_131607690_131644176_131644210	0.996125	PTBP1	NO
UQCRH_ES_chr1_+_46774773_46774815_46769370_46769492_46775827_46775988	0.99612	PTBP1	NO
UQCRQ_ES_chr5_+_132202561_132202727_132202334_132202379_132203180_132203379	0.996118	PTBP1	NO
C17orf49_ES_chr17_+_6920269_6920333_6919814_6920004_6920576_6920623	0.996109	PTBP1	NO
IMPDH2_A5SS_chr3_-_49065632_49065755_49065681_49065755_49065143_49065349	0.996103	PTBP1	NO
MTMR2_ES_chr11_-_95620776_95620923_95598765_95598840_95621320_95621425	0.996078	PTBP1	NO
BCAS1_ES_chr20_-_52583445_52583612_52569971_52570234_52591928_52591969	0.996038	PTBP1	NO
RPS24_ES_chr10_+_79797197_79799983_79796952_79797062_79800373_79800474	0.995959	PTBP1	NO
MRPL22_ES_chr5_+_154330363_154330498_154320777_154320825_154335931_154335996	0.995932	PTBP1	NO
PTK2_ES_chr8_-_141889570_141889736_141874411_141874498_141900642_141900702	0.995929	PTBP1	NO
MACROH2A1_ES_chr5_-_134688636_134688735_134681658_134681747_134724612_134724816	0.995854	PTBP1	NO
BOD1L1_ES_chr4_-_13574326_13574466_13571130_13571752_13578462_13578615	0.995822	PTBP1	NO
MIR100HG_ES_chr11_-_121934888_121937142_121904022_121904170_121971082_121971183	0.995815	PTBP1	NO
CTSL_A5SS_chr9_+_90341034_90341313_90341034_90341164_90342509_90342644	0.995812	PTBP1	NO
CRCP_ES_chr7_+_65595114_65595235_65592691_65592727_65599267_65599361	0.995794	PTBP1	NO
CD81_ES_chr11_+_2412305_2412712_2411642_2411756_2415325_2415422	0.995769	PTBP1	NO
HMGA1_ES_chr6_+_34204981_34205094_34204650_34204740_34208514_34208659	0.995767	PTBP1	NO
RBIS_ES_chr8_-_86131465_86131589_86129615_86129731_86132535_86132582	0.995766	PTBP1	NO
NDUFB2_ES_chr7_+_140400670_140400759_140396548_140396642_140402666_140402810	0.995739	PTBP1	NO
CAP1_A3SS_chr1_+_40525739_40525842_40525742_40525842_40525006_40525130	0.99571	PTBP1	NO
HADH_ES_chr4_+_108949095_108949225_108947220_108948916_108954332_108954448	0.995672	PTBP1	NO
HTRA2_A5SS_chr2_+_74758466_74758538_74758466_74758498_74758724_74758829	0.995616	PTBP1	NO
NDUFS8_ES_chr11_+_67803095_67803255_67798180_67798200_67803720_67803848	0.995591	PTBP1	NO
C1orf54_ES_chr1_+_150252054_150252152_150248930_150249040_150253246_150253327	0.995588	PTBP1	NO
TIGD7_ES_chr16_-_3354764_3354944_3351679_3352009_3355212_3355430	0.995575	PTBP1	NO
BCL6_ES_chr3_-_187444519_187444686_187443287_187443417_187446148_187446332	0.995568	PTBP1	NO
DTX3_ES_chr12_+_57999127_57999514_57998422_57998641_57999973_58000035	0.995549	PTBP1	NO
COPS3_ES_chr17_-_17174072_17174121_17171199_17171291_17174210_17174290	0.995545	PTBP1	NO
ANK2_ES_chr4_+_114295888_114296102_114294441_114294605_114302613_114302807	0.995525	PTBP1	NO
NKAIN3_ES_chr8_+_63662899_63663408_63659491_63659688_63831012_63831072	0.995487	PTBP1	NO
FASTK_ES_chr7_-_150774188_150774323_150773711_150773919_150774397_150774488	0.995462	PTBP1	NO
TAF2_ES_chr8_-_120757121_120757276_120756528_120756633_120758945_120759174	0.995452	PTBP1	NO
RALGDS_ES_chr9_-_135979835_135979938_135979650_135979718_135981319_135981403	0.995443	PTBP1	NO
OCRL_ES_chrX_+_128718321_128718344_128710294_128710529_128720979_128721095	0.99543	PTBP1	NO
MRPL43_A5SS_chr10_-_102746444_102746732_102746506_102746732_102743791_102743831	0.995381	PTBP1	NO
TMEM218_ES_chr11_-_124980387_124980445_124972630_124972705_124980540_124980642	0.995359	PTBP1	NO
AKR1B1_IR_chr7_-_134132050_134132813_134132050_134132133_134132732_134132813	0.995322	PTBP1	NO
PRORP_ES_chr14_+_35592711_35593437_35591965_35592116_35595941_35595988	0.995298	PTBP1	NO
SNX6_ES_chr14_-_35073341_35073474_35072554_35072677_35074802_35074923	0.995278	PTBP1	NO
METTL25B_ES_chr1_+_156703801_156704262_156703169_156703312_156705517_156705701	0.995265	PTBP1	NO
TMEM106C_ES_chr12_+_48360991_48361044_48357992_48358206_48361916_48361954	0.995207	PTBP1	NO
JPX_ES_chrX_+_73204279_73204376_73164419_73164497_73214675_73214796	0.995197	PTBP1	NO
MORN2_A5SS_chr2_+_39103132_39103352_39103132_39103251_39107320_39107370	0.995195	PTBP1	NO
FBLN2_ES_chr3_+_13663275_13663415_13661230_13661331_13667945_13668079	0.995178	PTBP1	NO
UBE2H_ES_chr7_-_129498742_129498781_129479047_129479175_129519408_129519482	0.995089	PTBP1	NO
MIR9-3HG_ES_chr15_+_89930662_89930769_89921186_89921396_89931048_89931112	0.995055	PTBP1	NO
KLC1_ES_chr14_+_104158696_104158762_104145721_104145855_104166992_104167064	0.99505	PTBP1	NO
FOXD3-AS1_ES_chr1_-_63787522_63787615_63787038_63787134_63787987_63788134	0.995018	PTBP1	NO
GSTK1_IR_chr7_+_142962085_142962389_142962085_142962185_142962354_142962389	0.995007	PTBP1	NO
ISCU_ES_chr12_+_108957836_108957931_108956382_108956512_108958055_108958168	0.994994	PTBP1	NO
EXOC7_ES_chr17_-_74086410_74086562_74085256_74085401_74087224_74087316	0.994984	PTBP1	NO
SPATA20_ES_chr17_+_48625081_48625315_48624490_48624646_48625644_48625814	0.994938	PTBP1	NO
FGFR2_ES_chr10_-_123325151_123325218_123310804_123310973_123353223_123353481	0.994934	PTBP1	NO
C1D_ES_chr2_-_68280193_68280418_68274305_68274451_68290090_68290141	0.994923	PTBP1	NO
NTAN1_ES_chr16_-_15141854_15141956_15141285_15141407_15149748_15149931	0.994893	PTBP1	NO
PKM_ES_chr15_-_72494795_72494961_72492815_72492996_72499069_72499221	0.994887	PTBP1	NO
RPS3_ES_chr11_+_75113424_75113490_75112684_75112777_75115064_75115153	0.994879	PTBP1	NO
UBA52_ES_chr19_+_18683161_18683417_18682665_18682697_18684103_18684213	0.994872	PTBP1	NO
HINT2_A3SS_chr9_-_35813442_35813546_35813442_35813516_35813641_35813781	0.994852	PTBP1	NO
DDX49_ES_chr19_+_19031643_19031718_19031389_19031512_19032472_19032557	0.994849	PTBP1	NO
SORBS1_ES_chr10_-_97175226_97175942_97170390_97170534_97181718_97181830	0.994754	PTBP1	NO
SMARCA2_ES_chr9_+_2170419_2170472_2161686_2161903_2181571_2181676	0.994724	PTBP1	NO
MZT2B_ES_chr2_+_130940200_130940348_130939830_130940025_130948042_130948268	0.994653	PTBP1	NO
SAFB_IR_chr19_+_5667364_5667897_5667364_5667461_5667831_5667897	0.994592	PTBP1	NO
APTX_A3SS_chr9_-_32987542_32987840_32987542_32987729_32989757_32989893	0.994587	PTBP1	NO
RIC8B_ES_chr12_+_107273553_107273725_107264601_107264720_107279682_107281060	0.99457	PTBP1	NO
ENSG00000233184_ES_chr1_+_101540951_101541272_101491400_101491617_101542919_101543064	0.994545	PTBP1	NO
SHISA5_IR_chr3_-_48510760_48511242_48510760_48510972_48511127_48511242	0.994531	PTBP1	NO
FLT4_IR_chr5_-_180040011_180041179_180040011_180040110_180041068_180041179	0.994461	PTBP1	NO
VAMP8_ES_chr2_+_85806865_85806997_85806132_85806290_85808699_85809154	0.99446	PTBP1	NO
KLC1_ES_chr14_+_104153418_104153548_104145721_104145855_104166992_104167064	0.99444	PTBP1	NO
PPIA_ES_chr7_+_44838991_44839079_44836279_44836392_44840886_44841223	0.994417	PTBP1	NO
HPCAL1_ES_chr2_+_10548688_10548860_10536961_10537046_10559860_10560261	0.994407	PTBP1	NO
TMEM161B-DT_ES_chr5_+_87581558_87581668_87578532_87578683_87583253_87583439	0.994382	PTBP1	NO
TMEM106C_ES_chr12_+_48359065_48359128_48357992_48358206_48361916_48361994	0.994366	PTBP1	NO
KIF13A_ES_chr6_-_17790103_17790141_17788007_17788106_17794480_17794626	0.994342	PTBP1	NO
PPP1CA_ES_chr11_-_67168539_67168670_67166411_67168390_67169199_67169259	0.994341	PTBP1	NO
AP1S2_ES_chrX_-_15846315_15846323_15843929_15845495_15863502_15863639	0.994324	PTBP1	NO
SIPA1L2_ES_chr1_-_232669236_232669329_232649603_232651354_232709920_232709968	0.994321	PTBP1	NO
MZT2B_ES_chr2_+_130941360_130941539_130940200_130940348_130948042_130948285	0.994318	PTBP1	NO
PIGT_ES_chr20_+_44045157_44045334_44044737_44044983_44047935_44048035	0.994181	PTBP1	NO
CRCP_ES_chr7_+_65592691_65592727_65579591_65579957_65610430_65610487	0.994172	PTBP1	NO
SEPTIN7_ES_chr7_+_35872408_35872503_35840829_35840880_35903162_35903268	0.994154	PTBP1	NO
CD27-AS1_ES_chr12_-_6559640_6559874_6557806_6557903_6560529_6560615	0.994129	PTBP1	NO
SERPINE2_A3SS_chr2_-_224845028_224845117_224845028_224845114_224847398_224847498	0.994088	PTBP1	NO
BIN1_ES_chr2_-_127825739_127825831_127821509_127821594_127826500_127826607	0.994069	PTBP1	NO
SERPING1_ES_chr11_+_57367352_57367850_57365276_57365794_57369508_57369642	0.994038	PTBP1	NO
BCAP31_ES_chrX_-_152970276_152970556_152969414_152969549_152980997_152981144	0.994038	PTBP1	NO
CSF2RA_ES_chrX_+_1422154_1422255_1419384_1419519_1424339_1424420	0.993976	PTBP1	NO
LMBRD1_ES_chr6_-_70418742_70419123_70411781_70411845_70423537_70423689	0.993972	PTBP1	NO
ZNF559-ZNF177_ES_chr19_+_9451778_9451860_9435371_9435456_9475538_9475585	0.993951	PTBP1	NO
PIFO_ES_chr1_+_111890296_111890394_111889532_111889671_111891138_111891268	0.993908	PTBP1	NO
MEIS2_ES_chr15_-_37186918_37187013_37183222_37184660_37187352_37187441	0.993904	PTBP1	NO
SETD5_ES_chr3_+_9476274_9476314_9476018_9476169_9476508_9476566	0.993899	PTBP1	NO
POT1_ES_chr7_-_124510965_124511095_124503404_124503694_124532320_124532434	0.993895	PTBP1	NO
BIN1_ES_chr2_-_127815049_127815177_127808378_127808488_127816587_127816731	0.993837	PTBP1	NO
ENTR1_ES_chr9_-_139303451_139303519_139302278_139302390_139304542_139304691	0.993794	PTBP1	NO
RAB4B_IR_chr19_+_41285924_41286404_41285924_41286004_41286290_41286404	0.993713	PTBP1	NO
CLYBL_ES_chr13_+_100515245_100515346_100511115_100511303_100517072_100517165	0.993534	PTBP1	NO
RNF213_IR_chr17_+_78362412_78363167_78362412_78362489_78362973_78363167	0.993494	PTBP1	NO
MIR9-1HG_ES_chr1_-_156396590_156396664_156384446_156384545_156399168_156399191	0.993407	PTBP1	NO
SLC6A1_ES_chr3_+_11055726_11055870_11034434_11034615_11057358_11057419	0.993382	PTBP1	NO
CD27-AS1_ES_chr12_-_6559640_6559874_6557806_6557903_6560059_6560146	0.993375	PTBP1	NO
NFASC_ES_chr1_+_204960420_204960434_204957761_204957934_204978685_204978816	0.993364	PTBP1	NO
CCDC136_ES_chr7_+_128455668_128455985_128445815_128445955_128457812_128457918	0.993328	PTBP1	NO
TP53BP1_ES_chr15_-_43738964_43739108_43738731_43738788_43739564_43739683	0.993328	PTBP1	NO
ACAA1_ES_chr3_-_38167653_38167832_38167317_38167372_38168001_38168191	0.993312	PTBP1	NO
RAB24_IR_chr5_-_176728926_176729497_176728926_176728988_176729129_176729497	0.993302	PTBP1	NO
CADM4_ES_chr19_-_44128266_44128394_44126520_44127591_44129230_44129402	0.993251	PTBP1	NO
PATJ_ES_chr1_+_62619030_62619153_62613956_62614062_62626580_62627061	0.993236	PTBP1	NO
RSRP1_ES_chr1_-_25570945_25570989_25570041_25570124_25571641_25571792	0.993044	PTBP1	NO
UBAP2L_ES_chr1_+_154241838_154241888_154241233_154241430_154242676_154243040	0.992929	PTBP1	NO
NDUFAB1_ES_chr16_-_23606750_23606959_23598518_23598640_23607444_23607624	0.992887	PTBP1	NO
PTPN13_ES_chr4_+_87674162_87674218_87672180_87672277_87679413_87679502	0.992803	PTBP1	NO
CCDC136_ES_chr7_+_128457812_128457918_128455668_128455985_128461853_128462173	0.992785	PTBP1	NO
OBSL1_ES_chr2_-_220422065_220422340_220421176_220421445_220422545_220422832	0.992771	PTBP1	NO
RPS2_IR_chr16_-_2012062_2012657_2012062_2012271_2012498_2012657	0.992753	PTBP1	NO
LMBR1_ES_chr7_-_156627172_156627269_156626447_156626486_156629507_156629579	0.992737	PTBP1	NO
STAU1_ES_chr20_-_47782534_47782822_47770470_47770608_47790732_47790806	0.992709	PTBP1	NO
SPTAN1_ES_chr9_+_131390204_131390221_131389665_131389777_131392600_131392654	0.992645	PTBP1	NO
MACF1_ES_chr1_+_39946592_39946702_39945470_39945681_39950273_39950402	0.992635	PTBP1	NO
MIATNB_ES_chr22_+_27089644_27089799_27068730_27068950_27113216_27113422	0.992608	PTBP1	NO
MUTYH_A3SS_chr1_-_45799085_45799266_45799085_45799169_45800063_45800183	0.992287	PTBP1	NO
BSG_A3SS_chr19_+_580646_580782_580656_580782_580379_580461	0.992268	PTBP1	NO
TNC_ES_chr9_-_117819432_117819704_117804498_117804620_117835882_117836145	0.992268	PTBP1	NO
PPIE_ES_chr1_+_40228189_40228323_40218582_40218724_40229361_40229586	0.992253	PTBP1	NO
PIGT_ES_chr20_+_44045157_44047619_44044767_44044983_44047935_44048035	0.992187	PTBP1	NO
DMAC2L_A5SS_chr14_+_50779042_50779778_50779042_50779107_50788201_50788312	0.992112	PTBP1	NO
COPS8_ES_chr2_+_237995375_237995439_237994525_237994685_237995770_237995840	0.99184	PTBP1	NO
NF2_ES_chr22_+_30079009_30079053_30077428_30077590_30090741_30090800	0.99182	PTBP1	NO
CD320_ES_chr19_-_8368739_8368857_8367661_8367864_8373033_8373155	0.991789	PTBP1	NO
ZNF655_ES_chr7_+_99169311_99169415_99158156_99158318_99169868_99169941	0.991719	PTBP1	NO
MRPS22_IR_chr3_+_139069021_139069902_139069021_139069164_139069873_139069902	0.991701	PTBP1	NO
TAMM41_ES_chr3_-_11874477_11874625_11871188_11871338_11880696_11880788	0.991695	PTBP1	NO
SMARCB1_A5SS_chr22_+_24143131_24143322_24143131_24143268_24145482_24145609	0.991673	PTBP1	NO
NOL3_ES_chr16_+_67207765_67207949_67204443_67204477_67208065_67208367	0.991569	PTBP1	NO
TRIM65_ES_chr17_-_73887894_73887959_73885044_73887428_73888092_73888266	0.991565	PTBP1	NO
PRPF40A_ES_chr2_-_153571064_153571143_153550577_153551136_153572509_153572644	0.991562	PTBP1	NO
WLS_ES_chr1_-_68659638_68659904_68624806_68624930_68697877_68698228	0.991553	PTBP1	NO
EFCAB2_ES_chr1_+_245165423_245165534_245133284_245133745_245180544_245180628	0.991371	PTBP1	NO
RPS25_ES_chr11_-_118888668_118888763_118886551_118886649_118888992_118889053	0.991342	PTBP1	NO
IMPA1_ES_chr8_-_82586907_82587066_82586131_82586184_82588469_82588514	0.991341	PTBP1	NO
FAM135A_A3SS_chr6_+_71234046_71236401_71234634_71236401_71233670_71233824	0.991257	PTBP1	NO
ADCYAP1R1_ES_chr7_+_31139741_31139824_31135281_31135364_31142851_31142980	0.991169	PTBP1	NO
ERI3_ES_chr1_-_44713611_44713710_44686742_44687312_44750507_44750579	0.991157	PTBP1	NO
PPIL3_ES_chr2_-_201747065_201747105_201746144_201746211_201750421_201750495	0.991099	PTBP1	NO
LGALS3_ES_chr14_+_55604088_55604109_55595970_55596018_55604763_55605010	0.991089	PTBP1	NO
TBRG1_ES_chr11_+_124496369_124496505_124495567_124495799_124496800_124496946	0.991004	PTBP1	NO
PPT1_ES_chr1_-_40542402_40542585_40538391_40539855_40544232_40544330	0.990981	PTBP1	NO
FAM47E-STBD1_ES_chr4_+_77177331_77177676_77172874_77172973_77184857_77184996	0.990853	PTBP1	NO
PRCP_ES_chr11_-_82595865_82595927_82571019_82571159_82611277_82611472	0.990764	PTBP1	NO
PRDX5_ES_chr11_+_64088133_64088264_64085593_64085858_64088337_64088375	0.990742	PTBP1	NO
RACGAP1_ES_chr12_-_50400217_50400419_50399039_50399175_50410414_50410498	0.990729	PTBP1	NO
SCFD1_IR_chr14_+_31175029_31177271_31175029_31175091_31177196_31177271	0.990724	PTBP1	NO
KTN1_ES_chr14_+_56117287_56117355_56117046_56117136_56118608_56118645	0.990705	PTBP1	NO
TMEM214_ES_chr2_+_27260658_27260760_27260429_27260570_27261014_27261105	0.990693	PTBP1	NO
FOXJ3_ES_chr1_-_42671433_42671534_42664773_42664901_42693554_42693637	0.990607	PTBP1	NO
PACRGL_ES_chr4_+_20711306_20711396_20706283_20706437_20714411_20714454	0.990596	PTBP1	NO
NAAA_ES_chr4_-_76839914_76839942_76838620_76838926_76841062_76841128	0.990554	PTBP1	NO
TMPRSS5_A5SS_chr11_-_113570684_113570890_113570788_113570890_113570317_113570415	0.990549	PTBP1	NO
SNHG17_A5SS_chr20_-_37054583_37054703_37055062_37055146_37050937_37051006	0.990537	PTBP1	NO
SLC35B1_A3SS_chr17_-_47783566_47783696_47783566_47783671_47784327_47784430	0.9905	PTBP1	NO
RBMS1_ES_chr2_-_161138768_161138815_161137825_161137875_161141286_161141379	0.99047	PTBP1	NO
AMZ2_ES_chr17_+_66244781_66244846_66201622_66202379_66246329_66246611	0.990355	PTBP1	NO
HS3ST2_ES_chr16_+_22865985_22866102_22825818_22826416_22926265_22927640	0.990263	PTBP1	NO
EFCAB2_ES_chr1_+_245165423_245165534_245133284_245133745_245222688_245222760	0.990244	PTBP1	NO
LINC00461_ES_chr5_-_87971265_87972269_87968783_87968846_87980475_87980642	0.99022	PTBP1	NO
MGST2_ES_chr4_+_140599697_140599796_140586922_140587231_140616351_140616421	0.990116	PTBP1	NO
TNFSF13B_ES_chr13_+_108955124_108955241_108939151_108939207_108955601_108955713	0.990095	PTBP1	NO
JPX_ES_chrX_+_73166834_73167209_73164162_73164497_73214675_73214796	0.990088	PTBP1	NO
RPL21_ES_chr13_+_27828357_27828418_27827842_27827980_27829379_27829486	0.990043	PTBP1	NO
FAM102A_IR_chr9_-_130703160_130706963_130703160_130705516_130706894_130706963	0.989828	PTBP1	NO
CCDC50_ES_chr3_+_191092851_191093378_191087708_191087825_191097948_191098063	0.989737	PTBP1	NO
SMARCD3_IR_chr7_-_150939223_150939689_150939223_150939318_150939567_150939689	0.989634	PTBP1	NO
HNRNPDL_ES_chr4_-_83346716_83346820_83345782_83346036_83347190_83347282	0.989621	PTBP1	NO
CRCP_ES_chr7_+_65595114_65595235_65592691_65592727_65595731_65595829	0.989603	PTBP1	NO
PASK_ES_chr2_-_242047882_242048222_242047582_242047715_242051655_242051840	0.989571	PTBP1	NO
MRPL20_IR_chr1_-_1341189_1342399_1341189_1341266_1342289_1342399	0.989519	PTBP1	NO
ALG11_ES_chr13_+_52598722_52599073_52586549_52586598_52602455_52602825	0.989483	PTBP1	NO
TMEM132A_ES_chr11_+_60699456_60699599_60699158_60699356_60701014_60701216	0.989401	PTBP1	NO
COQ4_ES_chr9_+_131087422_131087518_131085295_131085426_131088058_131088160	0.989385	PTBP1	NO
LIPT1_ES_chr2_+_99772764_99772889_99771418_99771514_99778420_99778738	0.989382	PTBP1	NO
ZNF83_ES_chr19_-_53119971_53120094_53115651_53118050_53122189_53122315	0.989381	PTBP1	NO
MRPS35_ES_chr12_+_27888380_27888489_27876980_27877119_27890472_27890541	0.989353	PTBP1	NO
MTA1_ES_chr14_+_105912004_105912189_105911755_105911848_105916395_105916521	0.989351	PTBP1	NO
STYXL1_ES_chr7_-_75651169_75651310_75634577_75634722_75657960_75657989	0.989334	PTBP1	NO
ARL8A_ES_chr1_-_202104587_202104654_202104278_202104348_202104835_202104928	0.989175	PTBP1	NO
SPG7_ES_chr16_+_89607352_89607754_89598871_89599044_89611056_89611180	0.989148	PTBP1	NO
PI4KB_ES_chr1_-_151298648_151298849_151297221_151297393_151299747_151299892	0.989028	PTBP1	NO
NECAP1_IR_chr12_+_8242791_8245651_8242791_8245380_8245468_8245651	0.989019	PTBP1	NO
CAP1_ES_chr1_+_40507101_40507165_40506404_40506473_40525006_40525130	0.989016	PTBP1	NO
MAP2K5_ES_chr15_+_68020254_68020283_67995675_67995746_68040569_68040595	0.988955	PTBP1	NO
LINC00882_ES_chr3_-_106830907_106830993_106827959_106828851_106848735_106848839	0.988929	PTBP1	NO
MLIP_ES_chr6_+_54013854_54013925_53989271_53989663_54025165_54025230	0.988709	PTBP1	NO
CC2D2A_ES_chr4_+_15480847_15480952_15480347_15480430_15482328_15482451	0.988614	PTBP1	NO
SLC25A23_ES_chr19_-_6438735_6438832_6438458_6438545_6444162_6444290	0.988587	PTBP1	NO
SLC8B1_ES_chr12_-_113739945_113740505_113736582_113737779_113742126_113742190	0.988576	PTBP1	NO
MSANTD2_ES_chr11_-_124648946_124649035_124644615_124644870_124669767_124670260	0.988552	PTBP1	NO
ZNF706_ES_chr8_-_102216878_102217007_102214561_102214675_102217663_102217960	0.988541	PTBP1	NO
PICALM_ES_chr11_-_85685751_85685855_85668218_85670103_85692172_85692271	0.988367	PTBP1	NO
CD27-AS1_ES_chr12_-_6559640_6559874_6557806_6557903_6560635_6560700	0.988226	PTBP1	NO
CIT_ES_chr12_-_120148854_120148898_120148345_120148425_120149983_120150152	0.988172	PTBP1	NO
CCDC136_ES_chr7_+_128451854_128452366_128445815_128445955_128457812_128457918	0.988006	PTBP1	NO
POMT1_IR_chr9_+_134385290_134385802_134385290_134385449_134385647_134385802	0.987965	PTBP1	NO
APLP2_ES_chr11_+_130007151_130007186_130003524_130003623_130010293_130010378	0.987947	PTBP1	NO
DNAJB5_ES_chr9_+_34990345_34990608_34989742_34989828_34993197_34993329	0.987914	PTBP1	NO
BDNF-AS_ES_chr11_+_27696844_27697043_27680718_27680775_27697124_27697687	0.987914	PTBP1	NO
NR2F1-AS1_ES_chr5_-_92840298_92842201_92774409_92774447_92889467_92889569	0.987908	PTBP1	NO
SH3BGRL_ES_chrX_+_80457936_80458075_80457627_80457744_80532483_80532668	0.987901	PTBP1	NO
EIF4A1_A3SS_chr17_+_7477864_7477996_7477866_7477996_7477578_7477626	0.987787	PTBP1	NO
VEGFA_A5SS_chr6_+_43748469_43748591_43748469_43748540_43749693_43749824	0.98778	PTBP1	NO
EEF1D_ES_chr8_-_144676063_144676241_144668899_144669022_144679518_144679564	0.987752	PTBP1	NO
FXR1_ES_chr3_+_180632440_180632783_180630270_180630524_180651122_180651174	0.987683	PTBP1	NO
VPS28_ES_chr8_-_145651409_145651446_145650101_145651155_145651563_145651591	0.987676	PTBP1	NO
HDAC3_ES_chr5_-_141014378_141014520_141009427_141009692_141016115_141016197	0.987551	PTBP1	NO
SEPTIN8_ES_chr5_-_132109615_132109904_132101101_132101221_132112800_132112940	0.987457	PTBP1	NO
DYNLL1_ES_chr12_+_120933087_120933240_120926381_120926456_120934219_120934350	0.987421	PTBP1	NO
ERGIC3_ES_chr20_+_34142143_34142157_34136561_34136618_34142815_34142846	0.987322	PTBP1	NO
PSMD6_ES_chr3_-_64008319_64008477_64007994_64008199_64008951_64009148	0.987236	PTBP1	NO
DPY19L3_ES_chr19_+_32971947_32972846_32971305_32971463_32972985_32974232	0.987188	PTBP1	NO
GPSM3_A3SS_chr6_-_32159486_32159685_32159486_32159647_32159925_32160027	0.987151	PTBP1	NO
WNK1_ES_chr12_+_1013619_1013660_1009763_1009836_1017013_1017122	0.987132	PTBP1	NO
CDCA7_ES_chr2_+_174224115_174224219_174223440_174223565_174227954_174228190	0.987087	PTBP1	NO
USP8_ES_chr15_+_50724535_50724696_50716602_50716851_50731206_50731374	0.987084	PTBP1	NO
UQCRH_ES_chr1_+_46774773_46774799_46769370_46769492_46775827_46775988	0.987	PTBP1	NO
KLC1_ES_chr14_+_104151323_104151373_104145721_104145882_104153418_104153548	0.98685	PTBP1	NO
B4GALT3_ES_chr1_-_161146702_161146896_161146224_161146369_161147213_161147258	0.986826	PTBP1	NO
PRRC2C_ES_chr1_+_171556787_171556890_171556142_171556360_171557518_171557644	0.986821	PTBP1	NO
PICALM_ES_chr11_-_85671718_85671820_85669798_85670103_85692172_85692271	0.986818	PTBP1	NO
RASAL3_IR_chr19_-_15568103_15569237_15568103_15568645_15569139_15569237	0.986725	PTBP1	NO
MZT2B_ES_chr2_+_130941360_130941539_130939830_130940025_130948042_130948285	0.986666	PTBP1	NO
EPB41L1_ES_chr20_+_34806798_34806884_34802279_34802362_34809786_34809856	0.986583	PTBP1	NO
ANKRD11_ES_chr16_-_89358089_89358185_89357421_89357591_89371614_89371752	0.986496	PTBP1	NO
IDH3A_ES_chr15_+_78452434_78452548_78449250_78449973_78453923_78453975	0.986452	PTBP1	NO
UNC13B_ES_chr9_+_35351291_35353807_35313896_35313986_35366944_35366990	0.986452	PTBP1	NO
CEP164_ES_chr11_+_117279242_117279471_117278641_117278748_117279606_117279744	0.986443	PTBP1	NO
CD300A_ES_chr17_+_72477865_72477972_72477428_72477465_72480140_72480306	0.986391	PTBP1	NO
HSD11B1L_A3SS_chr19_+_5685000_5685130_5685004_5685130_5684830_5684916	0.986354	PTBP1	NO
RNPEP_ES_chr1_+_201958511_201958659_201958032_201958172_201965275_201965391	0.986343	PTBP1	NO
RCBTB2_ES_chr13_-_49098795_49098893_49089722_49089877_49107164_49107216	0.986161	PTBP1	NO
ENTR1_ES_chr9_-_139303451_139303519_139302278_139302390_139304780_139305045	0.986102	PTBP1	NO
TCAF1_ES_chr7_-_143579016_143579192_143573201_143573715_143579829_143579976	0.985908	PTBP1	NO
MGST2_ES_chr4_+_140616351_140616421_140599697_140599796_140624609_140624690	0.985709	PTBP1	NO
MYDGF_ES_chr19_-_4660681_4660762_4659700_4660015_4664888_4664918	0.98568	PTBP1	NO
AFMID_ES_chr17_+_76202027_76202131_76198784_76198832_76202992_76203133	0.985634	PTBP1	NO
SYTL2_ES_chr11_-_85419081_85419193_85418472_85418574_85420374_85420543	0.985476	PTBP1	NO
FES_A3SS_chr15_+_91433596_91433714_91433631_91433714_91433322_91433508	0.985425	PTBP1	NO
MTRF1_ES_chr13_-_41831809_41831932_41828665_41828756_41834629_41835051	0.985402	PTBP1	NO
CCDC18-AS1_ES_chr1_-_93780706_93780826_93770945_93771027_93790192_93790248	0.985371	PTBP1	NO
RIBC1_ES_chrX_+_53455231_53455575_53454951_53455032_53456802_53456920	0.985351	PTBP1	NO
MUTYH_A3SS_chr1_-_45799085_45799233_45799085_45799169_45800063_45800183	0.985334	PTBP1	NO
STAU1_ES_chr20_-_47782534_47782822_47770470_47770608_47804653_47804871	0.985155	PTBP1	NO
VPS29_A5SS_chr12_-_110937262_110937351_110937340_110937351_110936625_110936664	0.985055	PTBP1	NO
SLC35D2_ES_chr9_-_99114320_99114391_99086373_99086451_99122436_99122474	0.984995	PTBP1	NO
AHCYL1_ES_chr1_+_110558047_110558153_110557385_110557479_110558966_110559082	0.984847	PTBP1	NO
IDH3B_ES_chr20_-_2639284_2639483_2639041_2639168_2640171_2640231	0.984797	PTBP1	NO
TMEM263_ES_chr12_+_107353066_107353163_107350860_107350927_107360889_107360958	0.984763	PTBP1	NO
CTNNB1_ES_chr3_+_41265681_41265812_41265512_41265572_41266017_41266202	0.984757	PTBP1	NO
UBE2J2_ES_chr1_-_1197550_1197770_1192588_1192690_1198726_1198766	0.984735	PTBP1	NO
ENSG00000239467_ES_chr2_+_171633657_171633687_171627447_171627937_171633887_171633935	0.984727	PTBP1	NO
MPC1_ES_chr6_-_166780457_166780672_166780283_166780379_166783706_166783709	0.984488	PTBP1	NO
SGCE_A5SS_chr7_-_94229009_94230169_94229958_94230169_94228087_94228275	0.984444	PTBP1	NO
SLC35B3_ES_chr6_-_8418977_8419118_8417635_8417727_8419813_8419910	0.984386	PTBP1	NO
TNC_ES_chr9_-_117822009_117822281_117810539_117810811_117835882_117836145	0.984367	PTBP1	NO
MAP7D1_A3SS_chr1_+_36644020_36644197_36644072_36644197_36643474_36643802	0.984359	PTBP1	NO
IFT43_ES_chr14_+_76452469_76452625_76452125_76452183_76455228_76455320	0.984347	PTBP1	NO
COMMD2_ES_chr3_-_149468044_149468169_149459177_149459505_149468465_149468638	0.984322	PTBP1	NO
MED8_IR_chr1_-_43851649_43852341_43851649_43851897_43852260_43852341	0.98432	PTBP1	NO
NUCB2_ES_chr11_+_17312787_17312912_17304336_17304490_17316871_17316988	0.98429	PTBP1	NO
PDZD4_ES_chrX_-_153073815_153074050_153072197_153072295_153095694_153095945	0.984239	PTBP1	NO
METTL22_ES_chr16_+_8717710_8717975_8715567_8715632_8719353_8719570	0.984237	PTBP1	NO
MAP2_ES_chr2_+_210557349_210561074_210545474_210545551_210565001_210565062	0.984182	PTBP1	NO
SLC66A2_ES_chr18_-_77709519_77709636_77703329_77703462_77710724_77711025	0.984154	PTBP1	NO
PTPRN_ES_chr2_-_220164422_220164508_220164027_220164106_220164707_220164981	0.984144	PTBP1	NO
NOVA1_ES_chr14_-_27018886_27018987_26949183_26949349_27064616_27064679	0.98408	PTBP1	NO
ASPDH_ES_chr19_-_51016529_51016673_51016184_51016268_51017735_51017947	0.984074	PTBP1	NO
GUK1_ES_chr1_+_228336072_228336240_228335322_228335400_228336366_228336509	0.984058	PTBP1	NO
RBIS_ES_chr8_-_86127150_86127266_86126283_86126830_86129615_86129731	0.983961	PTBP1	NO
ADCYAP1R1_ES_chr7_+_31139741_31139824_31132258_31132349_31142851_31142980	0.98396	PTBP1	NO
SIGMAR1_A3SS_chr9_-_34636994_34637109_34636994_34637086_34637217_34637417	0.983873	PTBP1	NO
SLC25A3_ES_chr12_+_98989211_98989335_98987464_98987913_98989505_98989626	0.983872	PTBP1	NO
NPM1_ES_chr5_+_170817055_170817134_170814699_170815010_170832306_170832407	0.983786	PTBP1	NO
MAP2K1_ES_chr15_+_66735618_66735695_66729084_66729230_66736994_66737045	0.983778	PTBP1	NO
METTL25B_ES_chr1_+_156703801_156704285_156703169_156703312_156705517_156705701	0.983655	PTBP1	NO
ZNF273_ES_chr7_+_64377408_64377496_64363666_64363797_64377959_64378085	0.983485	PTBP1	NO
ZNF561_ES_chr19_-_9728297_9728444_9727728_9727847_9728767_9728855	0.983454	PTBP1	NO
ERLEC1_A5SS_chr2_+_54041680_54041757_54041680_54041740_54041997_54042072	0.983376	PTBP1	NO
PPIB_A3SS_chr15_-_64452303_64452396_64452303_64452392_64454240_64454353	0.983357	PTBP1	NO
TXN2_ES_chr22_-_36872780_36872903_36863093_36863964_36876622_36876795	0.983317	PTBP1	NO
MRPL22_ES_chr5_+_154338611_154338735_154336695_154336772_154339540_154339609	0.98331	PTBP1	NO
ANAPC5_IR_chr12_-_121756080_121756411_121756080_121756207_121756304_121756411	0.983307	PTBP1	NO
TCOF1_ES_chr5_+_149771107_149771358_149769450_149769586_149771520_149774479	0.983069	PTBP1	NO
A2M_IR_chr12_-_9220308_9220820_9220308_9220435_9220779_9220820	0.983068	PTBP1	NO
ZNF548_ES_chr19_+_57904156_57904316_57901373_57901482_57905556_57905591	0.982973	PTBP1	NO
SLTM_ES_chr15_-_59191668_59192082_59191002_59191051_59193459_59193486	0.982938	PTBP1	NO
GLIPR2_ES_chr9_+_36147783_36147891_36136533_36136788_36162359_36163910	0.982921	PTBP1	NO
CLDND1_ES_chr3_-_98240497_98240562_98239977_98240286_98241386_98241446	0.982901	PTBP1	NO
CLSTN1_ES_chr1_-_9797556_9797612_9795943_9796100_9801152_9801314	0.982574	PTBP1	NO
GUK1_ES_chr1_+_228329327_228329530_228328825_228328989_228333212_228333325	0.982348	PTBP1	NO
AMZ2P1_ES_chr17_-_62969350_62969470_62968872_62969045_62971678_62971713	0.982344	PTBP1	NO
LGALS9_ES_chr17_+_25974296_25974458_25974056_25974144_25975862_25976567	0.982312	PTBP1	NO
FAM131A_ES_chr3_+_184056175_184056317_184055099_184055159_184059512_184059605	0.982306	PTBP1	NO
GUCD1_A3SS_chr22_-_24936406_24939068_24936406_24939065_24939810_24940051	0.982203	PTBP1	NO
ZBTB8OS_ES_chr1_-_33098863_33098955_33093109_33093145_33099246_33099328	0.982182	PTBP1	NO
COA8_ES_chr14_+_104029552_104029716_104029390_104029461_104053611_104053701	0.982063	PTBP1	NO
PON2_ES_chr7_-_95063571_95063645_95053827_95053897_95064190_95064263	0.982023	PTBP1	NO
SNHG5_ES_chr6_-_86387513_86387593_86386797_86387210_86387854_86387906	0.981865	PTBP1	NO
TKFC_ES_chr11_+_61101021_61101122_61100694_61100801_61102092_61102203	0.981847	PTBP1	NO
CP_A3SS_chr3_-_148894037_148894199_148894037_148894138_148895627_148895766	0.981793	PTBP1	NO
NASP_ES_chr1_+_46083135_46083263_46082298_46082375_46083733_46083885	0.981747	PTBP1	NO
USP15_ES_chr12_+_62768171_62768316_62749112_62749256_62775271_62775414	0.981716	PTBP1	NO
ATXN7L2_ES_chr1_+_110034649_110034726_110033544_110034339_110035208_110035356	0.9817	PTBP1	NO
PABPC4_ES_chr1_-_40029508_40029594_40029199_40029413_40030143_40030214	0.981682	PTBP1	NO
MDH1_ES_chr2_+_63821622_63821720_63815743_63816180_63824533_63824708	0.981658	PTBP1	NO
AHDC1_A3SS_chr1_-_27879585_27879801_27879585_27879696_27885217_27885394	0.981628	PTBP1	NO
FIP1L1_ES_chr4_+_54280782_54280889_54265897_54266006_54292039_54292132	0.981536	PTBP1	NO
SH3GLB1_ES_chr1_+_87194086_87194172_87189996_87190088_87200285_87200374	0.981486	PTBP1	NO
GPT2_ES_chr16_+_46919379_46919489_46918606_46918870_46931560_46931649	0.981446	PTBP1	NO
PRPF40A_ES_chr2_-_153549672_153549990_153549552_153549582_153551056_153551136	0.981379	PTBP1	NO
SPOP_ES_chr17_-_47753257_47753378_47745389_47745440_47755295_47755362	0.981179	PTBP1	NO
PPP1CA_ES_chr11_-_67168539_67168703_67168160_67168390_67169199_67169264	0.98113	PTBP1	NO
TCOF1_ES_chr5_+_149771107_149771220_149769450_149769586_149771520_149771739	0.981126	PTBP1	NO
KIAA0513_ES_chr16_+_85116170_85116199_85114921_85114998_85120250_85120330	0.980837	PTBP1	NO
ST3GAL5_ES_chr2_-_86078387_86078826_86074984_86075327_86088304_86088415	0.980759	PTBP1	NO
ARFGAP1_IR_chr20_+_61918916_61921140_61918916_61920848_61921030_61921140	0.980618	PTBP1	NO
ATPAF2_ES_chr17_-_17924736_17924977_17924437_17924552_17925059_17925171	0.980617	PTBP1	NO
PATZ1_ES_chr22_-_31724773_31724910_31721790_31723295_31731678_31731849	0.980558	PTBP1	NO
BIN1_ES_chr2_-_127811481_127811588_127808378_127808488_127815049_127815177	0.980426	PTBP1	NO
NECAB3_IR_chr20_-_32257181_32257518_32257181_32257278_32257493_32257518	0.980416	PTBP1	NO
FIP1L1_ES_chr4_+_54257597_54257665_54257176_54257306_54265897_54266006	0.980275	PTBP1	NO
SLC4A7_ES_chr3_-_27420740_27420847_27414214_27418336_27424644_27424741	0.980259	PTBP1	NO
PALLD_ES_chr4_+_169846384_169846429_169846096_169846229_169847364_169849592	0.980134	PTBP1	NO
CC2D2A_ES_chr4_+_15480843_15480952_15480347_15480430_15482328_15482451	0.979906	PTBP1	NO
KALRN_ES_chr3_+_124356055_124356150_124352696_124352800_124369655_124369785	0.979708	PTBP1	NO
DTYMK_ES_chr2_-_242622214_242622330_242619644_242619734_242625184_242625292	0.979672	PTBP1	NO
TMEM263_ES_chr12_+_107350860_107350927_107349606_107349843_107360889_107360958	0.979534	PTBP1	NO
MDH1B_ES_chr2_-_207625625_207625737_207621961_207622095_207629974_207630010	0.979238	PTBP1	NO
PPP2R2B_ES_chr5_-_146236062_146236146_146080608_146080705_146435228_146435494	0.979196	PTBP1	NO
RAB30-DT_IR_chr11_+_82783665_82784649_82783665_82783846_82784345_82784649	0.979062	PTBP1	NO
MIR9-1HG_ES_chr1_-_156387704_156387826_156374045_156374393_156391347_156391548	0.978935	PTBP1	NO
ATP5PD_ES_chr17_-_73035967_73036136_73035304_73035366_73038276_73038372	0.978847	PTBP1	NO
PPP1R7_ES_chr2_+_242092891_242093019_242089674_242089962_242097222_242097277	0.978837	PTBP1	NO
SLTM_ES_chr15_-_59182480_59182660_59181629_59181753_59185096_59185259	0.978785	PTBP1	NO
SMARCD3_ES_chr7_-_150942546_150942757_150940745_150940787_150972200_150972337	0.978774	PTBP1	NO
BAP1_A3SS_chr3_-_52440269_52440392_52440269_52440338_52440845_52440923	0.978644	PTBP1	NO
CRELD1_ES_chr3_+_9981750_9982340_9979699_9979790_9982534_9982710	0.978431	PTBP1	NO
FUS_A3SS_chr16_+_31200441_31200547_31200444_31200547_31199646_31199678	0.978375	PTBP1	NO
RPL41_A5SS_chr12_+_56510559_56510613_56510559_56510583_56510973_56510995	0.978349	PTBP1	NO
KIF13A_ES_chr6_-_17771345_17771449_17763924_17765177_17772139_17772290	0.978342	PTBP1	NO
RHNO1_ES_chr12_+_2994449_2994700_2986389_2986448_2997077_2997100	0.978342	PTBP1	NO
PSMB5_ES_chr14_-_23496954_23497038_23485752_23485844_23502577_23502883	0.978162	PTBP1	NO
WDR45_A3SS_chrX_-_48933204_48933412_48933204_48933322_48933525_48933604	0.978008	PTBP1	NO
GTF2I_ES_chr7_+_74133198_74133260_74130932_74131270_74143124_74143234	0.977964	PTBP1	NO
RWDD3_ES_chr1_+_95709767_95710271_95699767_95699871_95712312_95712779	0.977834	PTBP1	NO
CCDC115_ES_chr2_-_131097133_131097335_131095816_131096805_131098481_131098612	0.977792	PTBP1	NO
EPB41L2_ES_chr6_-_131193511_131193678_131190992_131191266_131206236_131206408	0.977741	PTBP1	NO
LAMTOR4_A5SS_chr7_+_99747122_99747202_99747122_99747188_99751023_99751140	0.977682	PTBP1	NO
CYB561D2_ES_chr3_+_50389440_50389477_50388289_50388991_50390672_50391463	0.977549	PTBP1	NO
ZNF706_ES_chr8_-_102214561_102214675_102213835_102213971_102217663_102217960	0.977421	PTBP1	NO
RIDA_ES_chr8_-_99120874_99120979_99118500_99118554_99129260_99129399	0.977395	PTBP1	NO
NRXN2_ES_chr11_-_64460319_64460348_64457877_64457948_64465247_64465264	0.977374	PTBP1	NO
NUTF2_ES_chr16_+_67881181_67881359_67880838_67880888_67899005_67899132	0.977027	PTBP1	NO
SYTL2_ES_chr11_-_85428526_85428769_85425456_85425550_85429833_85429886	0.977003	PTBP1	NO
ZNF608_ES_chr5_-_123974475_123974516_123972606_123973599_123974826_123974907	0.976978	PTBP1	NO
PILRB_ES_chr7_+_99950996_99951635_99950833_99950893_99952766_99952863	0.976887	PTBP1	NO
PABPC4_A5SS_chr1_-_40027357_40027459_40027400_40027459_40026488_40026794	0.976733	PTBP1	NO
SLC25A26_ES_chr3_+_66286968_66287124_66271168_66271553_66293627_66293736	0.976715	PTBP1	NO
TSPOAP1_ES_chr17_-_56381699_56381760_56378592_56379808_56382422_56382532	0.976679	PTBP1	NO
NTPCR_ES_chr1_+_233091303_233091465_233086357_233086490_233092093_233092189	0.97658	PTBP1	NO
EPB41L1_ES_chr20_+_34802282_34802362_34800194_34800298_34806798_34806884	0.976369	PTBP1	NO
NYAP1_A3SS_chr7_+_100088137_100088352_100088140_100088352_100085775_100087289	0.976305	PTBP1	NO
GIT2_ES_chr12_-_110388972_110389121_110385061_110385309_110390897_110391039	0.976233	PTBP1	NO
RDH11_ES_chr14_-_68156929_68157138_68151732_68151921_68157857_68157961	0.97615	PTBP1	NO
FAM161A_ES_chr2_-_62065673_62065840_62063145_62063244_62066556_62067716	0.975992	PTBP1	NO
VCAN_ES_chr5_+_82840784_82840889_82837767_82838087_82841356_82841469	0.975695	PTBP1	NO
MADD_A5SS_chr11_+_47317047_47317127_47317047_47317118_47317448_47317606	0.975569	PTBP1	NO
CMC2_ES_chr16_-_81012139_81012312_81009699_81010076_81014375_81014484	0.975545	PTBP1	NO
WDR61_A3SS_chr15_-_78584958_78585227_78584958_78585130_78585509_78585614	0.975538	PTBP1	NO
TPM1_ES_chr15_+_63358095_63358284_63354775_63354844_63363289_63364114	0.97551	PTBP1	NO
NECAP2_IR_chr1_+_16785337_16786572_16785337_16785557_16785769_16786572	0.975289	PTBP1	NO
TMED10_ES_chr14_-_75605777_75605874_75602463_75602589_75614367_75614440	0.975268	PTBP1	NO
PDLIM4_ES_chr5_+_131607484_131607601_131606996_131607159_131607718_131609147	0.975024	PTBP1	NO
OSGEP_ES_chr14_-_20919416_20919611_20917381_20917425_20920133_20920308	0.974896	PTBP1	NO
NT5C2_ES_chr10_-_104940942_104941085_104934615_104934739_104952993_104953018	0.974713	PTBP1	NO
PFDN5_ES_chr12_+_53689623_53691708_53689340_53689423_53691829_53691934	0.974625	PTBP1	NO
SUMF2_ES_chr7_+_56141807_56141911_56140690_56140804_56142279_56142429	0.974606	PTBP1	NO
C2orf74_ES_chr2_+_61386453_61386574_61372266_61372331_61389977_61390090	0.974552	PTBP1	NO
GNLY_ES_chr2_+_85921876_85922119_85921416_85921593_85922443_85922546	0.974288	PTBP1	NO
FAM171A1_ES_chr10_-_15257995_15258109_15253642_15256600_15262943_15263059	0.974247	PTBP1	NO
SOX2-OT_ES_chr3_+_181432973_181433080_181328645_181328717_181457357_181457475	0.97413	PTBP1	NO
PPIA_ES_chr7_+_44838347_44838503_44836280_44836392_44838846_44838876	0.974111	PTBP1	NO
TP73-AS1_A3SS_chr1_-_3659368_3659524_3659368_3659475_3659625_3659754	0.974032	PTBP1	NO
SOX2-OT_ES_chr3_+_181417386_181417671_181328558_181328717_181457357_181457803	0.974007	PTBP1	NO
TBCB_ES_chr19_+_36608693_36608830_36606943_36607086_36611612_36611665	0.973973	PTBP1	NO
TSBP1-AS1_ES_chr6_+_32354758_32355501_32333557_32333616_32357991_32359345	0.973593	PTBP1	NO
DLGAP4_ES_chr20_+_35127645_35127724_35125108_35125469_35127991_35128079	0.973155	PTBP1	NO
PIGX_ES_chr3_+_196453526_196453642_196449286_196449427_196454794_196454908	0.972892	PTBP1	NO
CIC_A5SS_chr19_+_42798325_42798456_42798325_42798450_42798756_42798887	0.972879	PTBP1	NO
COA8_ES_chr14_+_104037960_104038157_104029297_104029461_104053611_104053701	0.972859	PTBP1	NO
PRPF4B_ES_chr6_+_4056761_4056922_4056555_4056669_4057270_4057421	0.972666	PTBP1	NO
EEF1D_ES_chr8_-_144672778_144672908_144671161_144672251_144679518_144679585	0.972321	PTBP1	NO
C1D_ES_chr2_-_68280193_68280418_68274305_68274451_68290077_68290114	0.972245	PTBP1	NO
ENSG00000286001_ES_chr5_+_313816_313965_304292_304336_314532_315070	0.972174	PTBP1	NO
HNRNPA2B1_ES_chr7_-_26231042_26231958_26230613_26230748_26232115_26232197	0.971951	PTBP1	NO
BCAS3_ES_chr17_+_59465979_59466069_59445688_59445855_59469338_59469634	0.97184	PTBP1	NO
MIOS_ES_chr7_+_7622261_7622450_7613729_7613827_7622749_7623003	0.971791	PTBP1	NO
KATNBL1_ES_chr15_-_34470022_34470200_34455761_34455891_34502152_34502280	0.971785	PTBP1	NO
TCF20_ES_chr22_-_42564615_42564709_42557104_42557364_42565853_42565902	0.971748	PTBP1	NO
TJP2_ES_chr9_+_71865951_71866280_71862555_71863140_71867731_71867816	0.971553	PTBP1	NO
NDUFS2_IR_chr1_+_161179273_161182270_161179273_161180500_161182141_161182270	0.971126	PTBP1	NO
UBE3A_ES_chr15_-_25657055_25657118_25650608_25650649_25683636_25683671	0.971102	PTBP1	NO
COA8_ES_chr14_+_104040444_104040507_104029297_104029461_104053611_104053701	0.971098	PTBP1	NO
NTAN1_ES_chr16_-_15141712_15141777_15141073_15141407_15149748_15149774	0.97081	PTBP1	NO
MICOS10_ES_chr1_+_19948594_19948641_19923473_19923603_19949968_19950045	0.970789	PTBP1	NO
PABPC1_A5SS_chr8_-_101730411_101730508_101730459_101730508_101730001_101730116	0.97078	PTBP1	NO
BAP1_IR_chr3_-_52436795_52437314_52436795_52436956_52437154_52437314	0.970691	PTBP1	NO
MRPL48_ES_chr11_+_73554292_73554412_73536753_73536841_73555852_73555979	0.970392	PTBP1	NO
KTN1_ES_chr14_+_56133959_56134048_56128240_56128330_56137447_56137527	0.970229	PTBP1	NO
SNRPN_ES_chr15_+_25212176_25212387_25207261_25207356_25213079_25213229	0.970126	PTBP1	NO
ZNF707_ES_chr8_+_144770832_144771471_144766678_144766712_144772227_144772293	0.969956	PTBP1	NO
DDX3X_ES_chrX_+_41196944_41198165_41196661_41196718_41198289_41198336	0.96982	PTBP1	NO
CIAPIN1_ES_chr16_-_57465063_57465178_57464170_57464251_57466399_57466472	0.969654	PTBP1	NO
ASCC1_ES_chr10_-_73862092_73862170_73856279_73857208_73892815_73892939	0.969402	PTBP1	NO
ATP5F1A_ES_chr18_-_43673146_43673331_43671648_43671817_43675019_43675097	0.969368	PTBP1	NO
PRRC2B_A3SS_chr9_+_134357758_134357949_134357761_134357949_134357113_134357195	0.96928	PTBP1	NO
RYR3_ES_chr15_+_34148085_34148252_34146967_34147113_34149981_34150115	0.969123	PTBP1	NO
ASCC1_ES_chr10_-_73862608_73862725_73856280_73857208_73887840_73887925	0.968721	PTBP1	NO
RBCK1_ES_chr20_+_390474_390669_388949_389423_391056_391408	0.968594	PTBP1	NO
LY6E_A3SS_chr8_+_144102731_144102850_144102766_144102850_144102300_144102408	0.968501	PTBP1	NO
UCHL1_ES_chr4_+_41259132_41259143_41258945_41259026_41262664_41262814	0.968498	PTBP1	NO
NDUFS3_IR_chr11_+_47602077_47602536_47602077_47602174_47602387_47602536	0.968486	PTBP1	NO
NUDT6_IR_chr4_-_123838656_123843752_123838656_123838859_123843490_123843752	0.968472	PTBP1	NO
FCGRT_IR_chr19_+_50017139_50017743_50017139_50017390_50017468_50017743	0.968463	PTBP1	NO
AGAP3_ES_chr7_+_150837066_150837203_150831512_150831655_150838985_150839139	0.968391	PTBP1	NO
LAPTM5_ES_chr1_-_31215303_31215396_31212656_31212784_31230506_31230621	0.968373	PTBP1	NO
ZNF419_ES_chr19_+_58003481_58003579_57999333_58002965_58004224_58005588	0.968268	PTBP1	NO
EFHD2_ES_chr1_+_15753646_15753780_15752367_15752514_15755089_15756835	0.968131	PTBP1	NO
GATD1_ES_chr11_-_770993_771104_767220_767373_771333_771426	0.968037	PTBP1	NO
EPB41L3_ES_chr18_-_5415817_5416377_5410565_5410618_5419710_5419876	0.96781	PTBP1	NO
RPL5_ES_chr1_+_93298946_93299015_93297597_93297674_93299102_93299217	0.967782	PTBP1	NO
CCDC24_A3SS_chr1_+_44457825_44458059_44457884_44458059_44457519_44457676	0.967754	PTBP1	NO
NKAPD1_ES_chr11_+_111945611_111945640_111945040_111945082_111946291_111946367	0.967664	PTBP1	NO
FLAD1_ES_chr1_+_154962036_154962183_154960581_154961325_154962635_154962733	0.96765	PTBP1	NO
CRYZL1_ES_chr21_-_34967662_34967920_34963468_34963517_34968037_34968142	0.967645	PTBP1	NO
C11orf80_A3SS_chr11_+_66605838_66605916_66605841_66605916_66595737_66595835	0.96753	PTBP1	NO
CABIN1_A5SS_chr22_+_24493977_24494155_24493977_24494068_24509533_24509715	0.967405	PTBP1	NO
LST1_A3SS_chr6_+_31556295_31556686_31556340_31556686_31554977_31555095	0.967122	PTBP1	NO
KRIT1_ES_chr7_-_91874216_91874485_91871348_91871451_91874741_91874909	0.967086	PTBP1	NO
PCBP2_A3SS_chr12_+_53862561_53862616_53862564_53862616_53861589_53861627	0.966623	PTBP1	NO
MYO9B_ES_chr19_+_17321142_17321189_17320395_17320518_17321524_17321657	0.966418	PTBP1	NO
METTL26_ES_chr16_-_685612_685774_685281_685340_686094_686235	0.9664	PTBP1	NO
ELOA-AS1_ES_chr1_-_24098192_24098373_24087303_24087641_24098601_24099184	0.966391	PTBP1	NO
TPM1_ES_chr15_+_63356263_63356389_63354775_63354844_63358095_63358292	0.966035	PTBP1	NO
MLST8_ES_chr16_+_2257858_2258025_2257198_2257346_2258451_2259413	0.965887	PTBP1	NO
LINC00674_ES_chr17_+_66099084_66099199_66098015_66098100_66110563_66110666	0.965674	PTBP1	NO
PDCD2_A3SS_chr6_-_170892593_170892835_170892593_170892711_170893387_170893780	0.96546	PTBP1	NO
RPS16_A3SS_chr19_-_39926247_39926348_39926247_39926345_39926488_39926589	0.965392	PTBP1	NO
EXOSC9_ES_chr4_+_122737299_122737349_122735021_122735202_122737524_122737602	0.964838	PTBP1	NO
MDH1_ES_chr2_+_63820258_63820762_63816097_63816180_63821622_63821720	0.96473	PTBP1	NO
OXR1_ES_chr8_+_107749748_107749828_107738335_107738537_107751686_107751811	0.964576	PTBP1	NO
ADGRB2_ES_chr1_-_32209794_32209958_32208439_32208603_32210249_32210332	0.964551	PTBP1	NO
PIH1D1_A5SS_chr19_-_49954625_49954835_49954742_49954835_49954039_49954105	0.964459	PTBP1	NO
TAF6_IR_chr7_-_99710421_99711392_99710421_99710540_99710972_99711392	0.964128	PTBP1	NO
EEF1D_ES_chr8_-_144672778_144672905_144671865_144672251_144674817_144675063	0.963562	PTBP1	NO
TWNK_A5SS_chr10_+_102750626_102750811_102750626_102750767_102752947_102754158	0.963278	PTBP1	NO
ENSG00000283196_ES_chr2_-_91842946_91843023_91805186_91806180_91843394_91843402	0.963195	PTBP1	NO
SENP3-EIF4A1_ES_chr17_+_7469034_7469081_7468757_7468904_7470244_7470285	0.963164	PTBP1	NO
COPS7B_ES_chr2_+_232655657_232655883_232653265_232653442_232656443_232656518	0.963147	PTBP1	NO
CUL7_IR_chr6_-_43008268_43008813_43008268_43008484_43008653_43008813	0.962783	PTBP1	NO
XPO1_A3SS_chr2_-_61710092_61710257_61710092_61710226_61711072_61711240	0.962659	PTBP1	NO
TPT1_ES_chr13_-_45914847_45914920_45914129_45914319_45915177_45915221	0.962456	PTBP1	NO
TMED5_ES_chr1_-_93624372_93624442_93621857_93622040_93625686_93625783	0.962406	PTBP1	NO
DHRS12_ES_chr13_-_52371962_52372044_52365301_52365393_52373670_52373803	0.962211	PTBP1	NO
MOBP_ES_chr3_+_39544026_39544405_39543554_39543766_39554874_39555003	0.962011	PTBP1	NO
SPOP_ES_chr17_-_47753257_47753378_47714121_47714171_47755295_47755362	0.961955	PTBP1	NO
LINC00461_ES_chr5_-_87962609_87963409_87837853_87837888_87966854_87966903	0.961902	PTBP1	NO
PRMT7_ES_chr16_+_68381114_68381197_68380024_68380183_68386151_68386312	0.961815	PTBP1	NO
MBD1_ES_chr18_-_47800556_47800723_47799934_47800233_47801347_47801415	0.961778	PTBP1	NO
NEK11_ES_chr3_+_130746774_130746846_130745721_130745850_130748457_130748722	0.961745	PTBP1	NO
PTPRG_ES_chr3_+_62216899_62216985_62204525_62204657_62229481_62229572	0.961734	PTBP1	NO
CD99_A3SS_chrX_+_2656241_2656297_2656244_2656297_2644301_2644414	0.961496	PTBP1	NO
DDX56_A5SS_chr7_-_44612162_44612343_44612173_44612343_44611946_44612036	0.961452	PTBP1	NO
LINC01278_ES_chrX_-_62729824_62729959_62652244_62652371_62736790_62736962	0.961339	PTBP1	NO
CDC42SE1_A5SS_chr1_-_151029127_151029262_151029132_151029262_151028153_151028469	0.961222	PTBP1	NO
TMEM161B-DT_ES_chr5_+_87578827_87578903_87578532_87578683_87583253_87583439	0.961171	PTBP1	NO
TNC_ES_chr9_-_117815019_117815294_117808689_117808961_117835882_117836145	0.961074	PTBP1	NO
SLC29A1_ES_chr6_+_44193710_44193904_44191351_44191378_44195000_44195079	0.96106	PTBP1	NO
GATD1_ES_chr11_-_770679_770903_767228_767373_771333_771426	0.961049	PTBP1	NO
EPB41L2_ES_chr6_-_131199244_131199390_131184778_131184858_131206236_131206408	0.960703	PTBP1	NO
USP33_ES_chr1_-_78211106_78211323_78207302_78207433_78225328_78225537	0.960576	PTBP1	NO
FMR1_IR_chrX_+_147024651_147026571_147024651_147024846_147026389_147026571	0.9605	PTBP1	NO
POP5_A5SS_chr12_-_121018799_121019060_121018918_121019060_121017577_121017726	0.960469	PTBP1	NO
RABGEF1P1_ES_chr7_-_66006229_66006455_65995511_65996858_66010588_66010673	0.960345	PTBP1	NO
MAN2C1_A3SS_chr15_-_75648642_75648790_75648642_75648721_75648947_75649026	0.960179	PTBP1	NO
LINC01736_ES_chr1_+_230141705_230141845_230138443_230138740_230142520_230142942	0.960074	PTBP1	NO
CMTM3_A3SS_chr16_+_66643662_66643906_66643786_66643906_66643338_66643433	0.959791	PTBP1	NO
POP5_A5SS_chr12_-_121018799_121019060_121018918_121019060_121017317_121017400	0.95978	PTBP1	NO
DAPK2_ES_chr15_-_64202899_64203415_64200452_64200799_64204107_64204142	0.959722	PTBP1	NO
CCDC136_ES_chr7_+_128454692_128454973_128445815_128445955_128457812_128457918	0.959485	PTBP1	NO
SYTL2_ES_chr11_-_85428526_85428573_85425456_85425550_85429833_85429886	0.959455	PTBP1	NO
NCOA1_ES_chr2_+_24990948_24991004_24985556_24985645_24991090_24993571	0.959451	PTBP1	NO
ADGRB2_ES_chr1_-_32200784_32200882_32198573_32198744_32201181_32201266	0.95941	PTBP1	NO
NUBP2_ES_chr16_+_1836758_1836956_1836538_1836656_1837678_1837778	0.959325	PTBP1	NO
ERI3_ES_chr1_-_44707587_44707752_44687176_44687312_44713611_44713674	0.95929	PTBP1	NO
SPRY4_ES_chr5_-_141699309_141699359_141689992_141694720_141704409_141704566	0.959007	PTBP1	NO
RNF220_IR_chr1_+_45115555_45117395_45115555_45115629_45116376_45117395	0.95896	PTBP1	NO
PRPF4B_ES_chr6_+_4062791_4062867_4061889_4062533_4063308_4063353	0.958934	PTBP1	NO
MFSD14B_ES_chr9_+_97218522_97218619_97216240_97216352_97220604_97220746	0.958906	PTBP1	NO
ZNF559_A3SS_chr19_+_9452293_9454519_9452371_9454519_9451778_9451860	0.958849	PTBP1	NO
PRMT7_ES_chr16_+_68389933_68390118_68389626_68389786_68390604_68390700	0.95884	PTBP1	NO
ETF1_A5SS_chr5_-_137878323_137878625_137878522_137878625_137854381_137854556	0.95874	PTBP1	NO
EEF1D_ES_chr8_-_144674817_144674830_144671161_144672251_144679518_144679585	0.958658	PTBP1	NO
WDR54_ES_chr2_+_74649247_74649502_74648886_74648943_74649997_74650059	0.958642	PTBP1	NO
SMUG1_ES_chr12_-_54582299_54582380_54575241_54577743_54582735_54582756	0.958525	PTBP1	NO
ZFAND2A_A3SS_chr7_-_1192542_1192877_1192542_1192767_1195089_1195220	0.958129	PTBP1	NO
HNRNPDL_ES_chr4_-_83347616_83347786_83345778_83347282_83348343_83348457	0.958002	PTBP1	NO
HDAC7_ES_chr12_-_48189689_48189799_48189370_48189550_48189990_48190081	0.957948	PTBP1	NO
MDP1_ES_chr14_-_24683468_24683601_24683160_24683357_24683698_24683805	0.957948	PTBP1	NO
HSPA9_IR_chr5_-_137892463_137893185_137892463_137892555_137893091_137893185	0.957872	PTBP1	NO
PON2_ES_chr7_-_95044460_95044584_95041624_95041773_95045554_95045609	0.957762	PTBP1	NO
SNHG29_A3SS_chr17_+_16342842_16343017_16342974_16343017_16342641_16342728	0.957637	PTBP1	NO
MATR3_ES_chr5_+_138642928_138644016_138629419_138629494_138650364_138650425	0.957606	PTBP1	NO
FAHD2CP_ES_chr2_+_96684949_96685022_96680857_96681073_96686873_96686981	0.9575	PTBP1	NO
HMGN1_IR_chr21_-_40717072_40720265_40717072_40717200_40720218_40720265	0.957297	PTBP1	NO
FZR1_A5SS_chr19_+_3534419_3534520_3534419_3534511_3534793_3534834	0.957154	PTBP1	NO
KCTD17_ES_chr22_+_37456863_37456962_37455353_37455478_37457579_37457604	0.957009	PTBP1	NO
FBXO44_ES_chr1_+_11718590_11718685_11718324_11718421_11718793_11718928	0.956875	PTBP1	NO
AP1S2_ES_chrX_-_15849575_15849691_15846315_15846323_15863502_15863639	0.956811	PTBP1	NO
ARHGEF25_ES_chr12_+_58007799_58007902_58007477_58007543_58008114_58008183	0.956807	PTBP1	NO
TMX2_ES_chr11_+_57505258_57505498_57505080_57505140_57505826_57505889	0.956743	PTBP1	NO
RRAGC-DT_ES_chr1_+_39341613_39341690_39325672_39325911_39379212_39379300	0.95673	PTBP1	NO
PIGT_ES_chr20_+_44045157_44045294_44044747_44044983_44047935_44048035	0.956531	PTBP1	NO
ATG16L1_IR_chr2_+_234181612_234182423_234181612_234181698_234182367_234182423	0.956234	PTBP1	NO
RNH1_ES_chr11_-_504824_504996_502062_502181_507113_507195	0.956163	PTBP1	NO
NRXN1_ES_chr2_-_50755763_50755789_50733633_50733755_50758365_50758568	0.956104	PTBP1	NO
TPD52L2_ES_chr20_+_62518917_62518958_62514072_62514173_62520543_62520591	0.956082	PTBP1	NO
GNG7_ES_chr19_-_2520606_2520723_2511217_2515145_2555147_2555186	0.956015	PTBP1	NO
EIF3M_ES_chr11_+_32610140_32610278_32605344_32605475_32611093_32611187	0.955986	PTBP1	NO
BABAM2_ES_chr2_+_28550141_28550314_28521205_28521358_28561317_28561768	0.955788	PTBP1	NO
PHF1_ES_chr6_+_33382732_33382858_33382502_33382606_33383038_33383106	0.955517	PTBP1	NO
PHF1_ES_chr6_+_33383012_33383106_33382502_33382921_33383367_33383447	0.955436	PTBP1	NO
EPB41L3_ES_chr18_-_5394676_5394792_5392380_5393477_5395066_5395146	0.955285	PTBP1	NO
SAMD4B_ES_chr19_+_39844646_39844706_39833061_39833216_39847329_39847729	0.954996	PTBP1	NO
CRELD1_A5SS_chr3_+_9984761_9984913_9984761_9984856_9985065_9985199	0.95475	PTBP1	NO
AHDC1_A3SS_chr1_-_27879585_27879815_27879585_27879696_27885217_27885394	0.954742	PTBP1	NO
LDHD_IR_chr16_-_75148725_75149237_75148725_75148866_75149096_75149237	0.954716	PTBP1	NO
TNPO2_ES_chr19_-_12816824_12816923_12816496_12816582_12817010_12817096	0.954674	PTBP1	NO
CLASP2_ES_chr3_-_33615965_33615988_33614602_33614846_33617661_33617767	0.9544	PTBP1	NO
DYNC2I2_ES_chr9_-_131397937_131398046_131397371_131397538_131398560_131398717	0.954388	PTBP1	NO
HMGN1_ES_chr21_-_40719842_40719878_40719305_40719409_40720218_40720265	0.953603	PTBP1	NO
MORF4L2_ES_chrX_-_102933427_102933579_102930426_102931979_102940099_102940188	0.953395	PTBP1	NO
LEF1_ES_chr4_-_108984779_108984819_108968704_108969907_108985492_108985540	0.953205	PTBP1	NO
GMPR2_ES_chr14_+_24703313_24703447_24702685_24702804_24704943_24705026	0.953049	PTBP1	NO
TCERG1_ES_chr5_+_145889630_145889723_145888708_145888808_145890004_145890328	0.9526	PTBP1	NO
CNOT2_ES_chr12_+_70688017_70688074_70671912_70672054_70704675_70704797	0.952467	PTBP1	NO
CEP164_ES_chr11_+_117234145_117234222_117233120_117233254_117241796_117242182	0.952464	PTBP1	NO
UBE2J2_ES_chr1_-_1200163_1200210_1198726_1198766_1203242_1203372	0.952418	PTBP1	NO
NPM1_ES_chr5_+_170817055_170818428_170814861_170815010_170832306_170832407	0.952193	PTBP1	NO
DALRD3_IR_chr3_-_49053252_49053519_49053252_49053305_49053406_49053519	0.951988	PTBP1	NO
RNF123_IR_chr3_+_49742967_49743498_49742967_49743112_49743415_49743498	0.951878	PTBP1	NO
FBXO38_A5SS_chr5_+_147806776_147807510_147806776_147807285_147812987_147813087	0.951757	PTBP1	NO
SALL3_IR_chr18_+_76752074_76755462_76752074_76754905_76755122_76755462	0.951713	PTBP1	NO
TRIM9_ES_chr14_-_51452674_51452862_51448518_51448821_51464768_51464906	0.951577	PTBP1	NO
MTA1_ES_chr14_+_105915696_105915746_105911755_105911848_105916395_105916521	0.951533	PTBP1	NO
ZNF207_ES_chr17_+_30693684_30693776_30692349_30692506_30694791_30695033	0.9515	PTBP1	NO
LAT2_ES_chr7_+_73629152_73629429_73624336_73624418_73630277_73630399	0.951442	PTBP1	NO
HNRNPA1_ES_chr12_+_54679758_54679896_54678042_54678101_54680446_54680516	0.951256	PTBP1	NO
CANX_A5SS_chr5_+_179125924_179126103_179125924_179126050_179132680_179132853	0.950697	PTBP1	NO
JKAMP_ES_chr14_+_59951708_59951834_59951161_59951311_59953431_59953522	0.950644	PTBP1	NO
NCOA1_ES_chr2_+_24990948_24991004_24985556_24985645_24991093_24991412	0.950493	PTBP1	NO
KDM1A_ES_chr1_+_23370920_23370979_23356962_23357127_23376880_23377013	0.95021	PTBP1	NO
NRCAM_ES_chr7_-_107878196_107878213_107875027_107875132_107880403_107880614	0.950128	PTBP1	NO
UBE2B_ES_chr5_+_133712360_133712385_133710074_133710154_133724016_133724104	0.949988	PTBP1	NO
POMT2_A5SS_chr14_-_77746027_77746271_77746166_77746271_77745072_77745212	0.949731	PTBP1	NO
MEAF6_ES_chr1_-_37962308_37962337_37961486_37961519_37967405_37967597	0.949502	PTBP1	NO
CRAT_ES_chr9_-_131871042_131871182_131870093_131870356_131871458_131871556	0.949484	PTBP1	NO
TCOF1_ES_chr5_+_149762625_149762735_149759095_149759295_149767465_149767651	0.948937	PTBP1	NO
CASC15_ES_chr6_+_22181552_22181704_22174227_22174291_22191796_22191885	0.948891	PTBP1	NO
USP28_ES_chr11_-_113677211_113677306_113675590_113675768_113679020_113679159	0.948847	PTBP1	NO
SLMAP_ES_chr3_+_57850534_57850584_57850275_57850443_57875768_57875827	0.948789	PTBP1	NO
LBR_ES_chr1_-_225597993_225598118_225594264_225594534_225599039_225599119	0.948756	PTBP1	NO
NFYA_ES_chr6_+_41048550_41048636_41046768_41046903_41051785_41051931	0.948616	PTBP1	NO
CASTOR3_ES_chr7_-_99810670_99810756_99798276_99800226_99820220_99820343	0.948393	PTBP1	NO
INPP5B_ES_chr1_-_38407755_38407936_38406435_38406470_38409312_38409341	0.948327	PTBP1	NO
IMPDH2_IR_chr3_-_49062559_49063852_49062559_49062702_49063757_49063852	0.948325	PTBP1	NO
ACTR3B_ES_chr7_+_152480272_152480327_152456834_152457011_152497616_152497740	0.948152	PTBP1	NO
MATN2_ES_chr8_+_99039644_99040057_99033433_99033555_99042690_99042842	0.947531	PTBP1	NO
FXYD6_ES_chr11_-_117714825_117714921_117713434_117713496_117747307_117747340	0.947437	PTBP1	NO
NPTN_ES_chr15_-_73889363_73889710_73884307_73884478_73925466_73925585	0.947388	PTBP1	NO
LRSAM1_ES_chr9_+_130256030_130256360_130255081_130255176_130257599_130257697	0.947057	PTBP1	NO
RASL10A_IR_chr22_-_29708922_29709976_29708922_29709557_29709852_29709976	0.946975	PTBP1	NO
EIF3M_IR_chr11_+_32615412_32616559_32615412_32615495_32616460_32616559	0.946928	PTBP1	NO
ST3GAL5_ES_chr2_-_86071519_86071677_86064243_86067515_86073500_86073547	0.946897	PTBP1	NO
OBSL1_ES_chr2_-_220422906_220423181_220422545_220422832_220423947_220424153	0.946863	PTBP1	NO
GRB10_ES_chr7_-_50778572_50778687_50771518_50771605_50823584_50823753	0.946696	PTBP1	NO
HSCB_ES_chr22_+_29139870_29139966_29138027_29138319_29147229_29147276	0.946607	PTBP1	NO
SEPTIN2_A5SS_chr2_+_242255837_242255970_242255837_242255955_242256914_242257014	0.946528	PTBP1	NO
NKAIN4_ES_chr20_-_61875822_61875895_61875376_61875436_61878930_61879127	0.946426	PTBP1	NO
C10orf95-AS1_ES_chr10_+_104211156_104211944_104209944_104210087_104215094_104216022	0.946418	PTBP1	NO
PFDN5_A3SS_chr12_+_53691803_53691934_53691829_53691934_53691634_53691708	0.946372	PTBP1	NO
GUCD1_ES_chr22_-_24950917_24951104_24944885_24944969_24951583_24951827	0.946021	PTBP1	NO
MYEF2_ES_chr15_-_48443297_48443368_48441360_48441568_48443670_48443768	0.94587	PTBP1	NO
LINC00643_A5SS_chr14_+_62584075_62584306_62584075_62584284_62585409_62585532	0.945842	PTBP1	NO
SNHG29_A3SS_chr17_+_16342842_16343017_16342895_16343017_16342641_16342728	0.945359	PTBP1	NO
SREBF1_A5SS_chr17_-_17720862_17721230_17721010_17721230_17720570_17720771	0.94525	PTBP1	NO
PANTR1_ES_chr2_-_105446427_105446551_105429167_105429313_105467770_105467914	0.945109	PTBP1	NO
NUBP2_IR_chr16_+_1836538_1836956_1836538_1836656_1836758_1836956	0.945067	PTBP1	NO
RARS2_A5SS_chr6_-_88299419_88299693_88299640_88299693_88279235_88279308	0.945011	PTBP1	NO
PAM_ES_chr5_+_102363889_102363942_102360835_102361038_102364591_102364971	0.944733	PTBP1	NO
ZC3H11A_ES_chr1_+_203765579_203765735_203764788_203764922_203770703_203772144	0.944675	PTBP1	NO
XRCC3_ES_chr14_-_104179212_104179305_104177803_104177904_104181761_104181780	0.944631	PTBP1	NO
LAT2_ES_chr7_+_73629152_73629340_73624261_73624418_73630277_73630399	0.944612	PTBP1	NO
FDPS_ES_chr1_+_155279580_155279756_155278707_155278867_155279834_155279996	0.944402	PTBP1	NO
ZNF528-AS1_ES_chr19_-_52899863_52900520_52898537_52899003_52900715_52901044	0.944283	PTBP1	NO
ZFYVE26_IR_chr14_-_68228083_68229129_68228083_68228301_68228920_68229129	0.944227	PTBP1	NO
BRF1_IR_chr14_-_105677459_105678501_105677459_105677630_105678450_105678501	0.944219	PTBP1	NO
DRG2_IR_chr17_+_18002947_18003749_18002947_18003037_18003677_18003749	0.944087	PTBP1	NO
DDX39B_ES_chr6_-_31506540_31506716_31504386_31504460_31508099_31508311	0.943954	PTBP1	NO
SVIL-AS1_ES_chr10_+_29747203_29747449_29704286_29704341_29771762_29772361	0.94386	PTBP1	NO
SEMA6D_ES_chr15_+_48060778_48060945_48059234_48059290_48062694_48062962	0.943856	PTBP1	NO
GATD1_ES_chr11_-_773522_773629_772427_772521_774008_774026	0.943758	PTBP1	NO
DDAH2_ES_chr6_-_31696642_31696998_31696423_31696522_31697828_31698040	0.943349	PTBP1	NO
CFAP20_IR_chr16_-_58148714_58149361_58148714_58148824_58149173_58149361	0.943007	PTBP1	NO
THUMPD3-AS1_IR_chr3_-_9431974_9433510_9431974_9432181_9433363_9433510	0.942995	PTBP1	NO
SUN1_ES_chr7_+_889560_889670_882978_883157_891021_891118	0.942776	PTBP1	NO
TIMM17B_IR_chrX_-_48751183_48751508_48751183_48751293_48751380_48751508	0.942538	PTBP1	NO
UBOX5_ES_chr20_-_3095951_3096112_3088219_3090960_3102030_3103230	0.942479	PTBP1	NO
PDZD4_ES_chrX_-_153072734_153072824_153072197_153072295_153095694_153095819	0.942434	PTBP1	NO
IRF3_IR_chr19_-_50167931_50169114_50167931_50168103_50168888_50169114	0.942401	PTBP1	NO
FAR2P2_ES_chr2_-_131183487_131183611_131182664_131182731_131185277_131185315	0.942346	PTBP1	NO
SLC38A6_ES_chr14_+_61519067_61519703_61518759_61518853_61545548_61545645	0.942062	PTBP1	NO
ARGLU1_IR_chr13_-_107209396_107212005_107209396_107209479_107211780_107212005	0.9419	PTBP1	NO
NOL3_ES_chr16_+_67207911_67207949_67204400_67204477_67208065_67208367	0.941297	PTBP1	NO
SMAD4_ES_chr18_+_48584710_48584826_48578696_48581363_48586236_48586286	0.941267	PTBP1	NO
ZC3HAV1_A5SS_chr7_-_138763850_138764989_138764216_138764989_138763298_138763399	0.941122	PTBP1	NO
KTN1_ES_chr14_+_56147404_56147459_56146283_56146403_56150817_56151297	0.940855	PTBP1	NO
CMC2_ES_chr16_-_81012139_81012312_81009699_81010076_81015411_81015482	0.940644	PTBP1	NO
PRKX_ES_chrX_-_3529263_3529375_3526666_3526986_3530218_3530322	0.940604	PTBP1	NO
SNHG5_A3SS_chr6_-_86387513_86387617_86387513_86387586_86387672_86387750	0.940558	PTBP1	NO
DYRK4_ES_chr12_+_4716493_4716553_4714080_4714252_4719321_4719450	0.940525	PTBP1	NO
RPL5_ES_chr1_+_93299353_93299506_93299102_93299217_93300336_93300470	0.940514	PTBP1	NO
ANXA7_ES_chr10_-_75160561_75160615_75157939_75158143_75173770_75173816	0.940235	PTBP1	NO
OLMALINC_A3SS_chr10_+_102147791_102148117_102147794_102148117_102140973_102141205	0.940166	PTBP1	NO
PPIP5K2_ES_chr5_+_102518935_102519108_102515722_102515889_102520373_102520445	0.940118	PTBP1	NO
RPS3A_ES_chr4_+_152022127_152022164_152021637_152021740_152024023_152024231	0.939992	PTBP1	NO
SNHG14_ES_chr15_+_25345926_25346037_25344292_25344425_25349006_25349117	0.939765	PTBP1	NO
SLC25A23_ES_chr19_-_6452323_6452490_6444162_6444312_6453992_6454020	0.939549	PTBP1	NO
AFTPH_ES_chr2_+_64808324_64808407_64806620_64806680_64812556_64812679	0.939516	PTBP1	NO
ELOA-AS1_ES_chr1_-_24098762_24098916_24098601_24098656_24104689_24104779	0.939463	PTBP1	NO
RPLP0_ES_chr12_-_120636357_120636573_120635125_120635265_120636657_120636803	0.939377	PTBP1	NO
MXD4_ES_chr4_-_2260612_2260784_2259709_2259738_2263452_2263551	0.939332	PTBP1	NO
MORF4L2_ES_chrX_-_102933427_102933548_102931754_102931979_102940099_102940188	0.938891	PTBP1	NO
MPND_ES_chr19_+_4355094_4355170_4354321_4354417_4357250_4357418	0.938875	PTBP1	NO
ACAA1_ES_chr3_-_38173087_38173129_38170781_38170879_38173417_38173437	0.93867	PTBP1	NO
IMPDH2_IR_chr3_-_49061776_49062011_49061776_49061837_49061928_49062011	0.938567	PTBP1	NO
MIR9-1HG_ES_chr1_-_156383876_156384090_156377646_156377767_156399168_156399191	0.938498	PTBP1	NO
GEMIN2_ES_chr14_+_39602865_39602923_39600977_39601272_39605644_39605745	0.93838	PTBP1	NO
SLC35D2_ES_chr9_-_99098999_99099066_99086373_99086451_99122436_99122474	0.937785	PTBP1	NO
RBM23_ES_chr14_-_23377542_23377589_23375237_23375577_23378692_23378804	0.937726	PTBP1	NO
NIPSNAP2_ES_chr7_+_56047456_56047579_56046043_56046088_56049166_56049196	0.937634	PTBP1	NO
RAB34_A3SS_chr17_-_27044231_27044638_27044231_27044443_27045140_27045185	0.937439	PTBP1	NO
ROGDI_A5SS_chr16_-_4851051_4851322_4851268_4851322_4850499_4850579	0.937287	PTBP1	NO
BICD1_ES_chr12_+_32491720_32491913_32490433_32490640_32520604_32520679	0.937257	PTBP1	NO
PPIEL_ES_chr1_-_39990508_39990729_39987959_39988177_39994727_39994836	0.936991	PTBP1	NO
DIABLO_ES_chr12_-_122694320_122694405_122692341_122693124_122701035_122701131	0.936528	PTBP1	NO
PACSIN2_ES_chr22_-_43272894_43273016_43272143_43272339_43275054_43275175	0.936387	PTBP1	NO
RNF44_IR_chr5_-_175956732_175957207_175956732_175956819_175957083_175957207	0.93633	PTBP1	NO
EPB41L2_ES_chr6_-_131190952_131191266_131188599_131188721_131206236_131206408	0.936237	PTBP1	NO
CITED1_ES_chrX_-_71525152_71525272_71522660_71522784_71525675_71525742	0.935956	PTBP1	NO
SVIL-AS1_A5SS_chr10_+_29698463_29698612_29698463_29698587_29704286_29704341	0.935903	PTBP1	NO
YIPF2_ES_chr19_-_11038306_11038392_11036362_11036449_11038475_11038635	0.93584	PTBP1	NO
CAPN15_ES_chr16_+_586029_586142_583946_583998_596817_598287	0.93534	PTBP1	NO
POC1A_ES_chr3_-_52130585_52130728_52109242_52110001_52156395_52156493	0.935154	PTBP1	NO
EPB41L2_ES_chr6_-_131191468_131191521_131190799_131191266_131199244_131199390	0.934823	PTBP1	NO
UBE3A_ES_chr15_-_25654235_25654354_25650608_25650649_25683636_25684146	0.934817	PTBP1	NO
FGFR2_ES_chr10_-_123324952_123325218_123323838_123324093_123353223_123353278	0.934445	PTBP1	NO
CRELD1_IR_chr3_+_9975514_9976296_9975514_9975604_9976104_9976296	0.934375	PTBP1	NO
OSBPL8_ES_chr12_-_76853639_76853675_76844631_76844768_76881290_76881398	0.934091	PTBP1	NO
POMGNT1_IR_chr1_-_46656145_46657895_46656145_46656456_46657770_46657895	0.933503	PTBP1	NO
PCBP4_ES_chr3_-_51993911_51994039_51993593_51993667_51994205_51994336	0.933301	PTBP1	NO
LRPPRC_ES_chr2_-_44123558_44123683_44121684_44121768_44123773_44123847	0.932859	PTBP1	NO
SREK1_ES_chr5_+_65451893_65454760_65449291_65449424_65455047_65455162	0.932833	PTBP1	NO
ZNF217_ES_chr20_-_52188260_52188392_52183610_52185803_52192266_52193819	0.93268	PTBP1	NO
STYXL1_ES_chr7_-_75643060_75643205_75634577_75634722_75657960_75657989	0.932556	PTBP1	NO
KHDC4_IR_chr1_-_155882836_155885755_155882836_155884111_155885664_155885755	0.932085	PTBP1	NO
MAPK8IP3_A5SS_chr16_+_1811225_1811306_1811225_1811279_1812352_1812482	0.932002	PTBP1	NO
ING4_IR_chr12_-_6761437_6761936_6761437_6761475_6761828_6761936	0.93125	PTBP1	NO
SOX9-AS1_ES_chr17_-_70110347_70110541_70081131_70081186_70116904_70116936	0.930896	PTBP1	NO
EXOSC3_ES_chr9_-_37781983_37782134_37779711_37780877_37783911_37784060	0.929802	PTBP1	NO
EIF4A2_ES_chr3_+_186506099_186506209_186505592_186505671_186506914_186507080	0.929753	PTBP1	NO
BDNF-AS_ES_chr11_+_27696844_27697687_27680718_27680775_27698529_27699352	0.92961	PTBP1	NO
NIPSNAP2_ES_chr7_+_56047453_56047579_56046043_56046088_56049166_56049260	0.929525	PTBP1	NO
NONO_IR_chrX_+_70517227_70517788_70517227_70517311_70517690_70517788	0.929384	PTBP1	NO
HARS1_IR_chr5_-_140057240_140058712_140057240_140057338_140057493_140058712	0.92924	PTBP1	NO
FLOT2_ES_chr17_-_27211243_27211333_27209997_27210249_27215963_27216044	0.929226	PTBP1	NO
ELOVL1_ES_chr1_-_43831939_43832087_43831235_43831294_43833586_43833745	0.928856	PTBP1	NO
RPS3_A5SS_chr11_+_75112684_75112777_75112684_75112749_75113424_75113490	0.928499	PTBP1	NO
DLG1_A3SS_chr3_-_196803457_196803556_196803457_196803553_196807922_196807988	0.928145	PTBP1	NO
WNK1_ES_chr12_+_989887_990165_987378_987527_990858_990955	0.927505	PTBP1	NO
KIAA1191_ES_chr5_-_175786814_175786921_175782574_175782752_175788605_175788738	0.927438	PTBP1	NO
YWHAE_ES_chr17_-_1264386_1264592_1257505_1257641_1268153_1268352	0.927277	PTBP1	NO
MTMR11_IR_chr1_-_149902257_149902857_149902257_149902439_149902684_149902857	0.926688	PTBP1	NO
EPB41L1_ES_chr20_+_34807683_34807766_34802295_34802362_34809786_34809856	0.926652	PTBP1	NO
TTI2_ES_chr8_-_33364747_33364839_33361266_33361453_33367264_33367303	0.926133	PTBP1	NO
ITPRID2_ES_chr2_+_182783050_182783197_182779943_182781154_182783325_182783402	0.926092	PTBP1	NO
SSR2_ES_chr1_-_155982176_155982356_155981601_155981678_155989804_155989958	0.92607	PTBP1	NO
PRPF3_ES_chr1_+_150300016_150300111_150298209_150298339_150300779_150300925	0.926045	PTBP1	NO
PLD2_IR_chr17_+_4711279_4711711_4711279_4711409_4711569_4711711	0.925962	PTBP1	NO
GBA_ES_chr1_-_155213886_155214021_155210877_155210971_155214297_155214397	0.925872	PTBP1	NO
ADAM15_A3SS_chr1_+_155033891_155033965_155033894_155033965_155033239_155033308	0.925782	PTBP1	NO
NPHP3_A3SS_chr3_-_132411498_132412709_132411498_132411662_132413671_132413809	0.925768	PTBP1	NO
FLT4_IR_chr5_-_180035968_180037025_180035968_180036053_180036905_180037025	0.92576	PTBP1	NO
MBD1_ES_chr18_-_47800556_47800723_47799934_47800233_47801499_47801615	0.925726	PTBP1	NO
SNRPN_A3SS_chr15_+_25219435_25219603_25219458_25219603_25207261_25207356	0.925714	PTBP1	NO
RPS10_IR_chr6_-_34385231_34386201_34385231_34385324_34386146_34386201	0.925452	PTBP1	NO
PPP1CA_IR_chr11_-_67166411_67168390_67166411_67167136_67168160_67168390	0.925253	PTBP1	NO
COL20A1_A5SS_chr20_+_61937233_61937412_61937233_61937391_61938842_61939000	0.925065	PTBP1	NO
PRMT7_ES_chr16_+_68385293_68385932_68382245_68382334_68386151_68386312	0.924827	PTBP1	NO
EEF2KMT_IR_chr16_-_5140085_5140566_5140085_5140350_5140433_5140566	0.924807	PTBP1	NO
TNFAIP2_ES_chr14_+_103590712_103590843_103589798_103590288_103592647_103592912	0.924486	PTBP1	NO
SCARB2_IR_chr4_-_77084378_77087454_77084378_77084536_77087403_77087454	0.924404	PTBP1	NO
HNRNPC_ES_chr14_-_21731826_21731988_21731470_21731495_21737457_21737565	0.924306	PTBP1	NO
PRMT7_ES_chr16_+_68385293_68385932_68380048_68380183_68386151_68386312	0.92406	PTBP1	NO
TEX26_ES_chr13_+_31526797_31526962_31506793_31506913_31531010_31531166	0.923993	PTBP1	NO
STAU2_ES_chr8_-_74439926_74440039_74334849_74334937_74464247_74464554	0.923904	PTBP1	NO
TMEM50B_ES_chr21_-_34809190_34809299_34804792_34805109_34811521_34811604	0.923534	PTBP1	NO
PHB_ES_chr17_-_47491604_47491695_47490539_47490653_47492102_47492220	0.922754	PTBP1	NO
DDX3X_IR_chrX_+_41206112_41206704_41206112_41206265_41206568_41206704	0.922367	PTBP1	NO
IST1_ES_chr16_+_71957994_71958184_71956530_71956583_71958672_71958720	0.922126	PTBP1	NO
ZNF138_A3SS_chr7_+_64275950_64276031_64275954_64276031_64275296_64275422	0.921801	PTBP1	NO
NME4_IR_chr16_+_448208_449123_448208_448394_448990_449123	0.921668	PTBP1	NO
SRSF11_ES_chr1_+_70696778_70696886_70694105_70694238_70697951_70698060	0.921539	PTBP1	NO
RPL35A_ES_chr3_+_197680359_197680531_197678030_197678182_197680874_197681018	0.921509	PTBP1	NO
GMPPA_IR_chr2_+_220366198_220366759_220366198_220366301_220366573_220366759	0.921313	PTBP1	NO
BRD8_ES_chr5_-_137495244_137495288_137492571_137492956_137495758_137495818	0.921139	PTBP1	NO
TNC_ES_chr9_-_117826926_117827198_117810539_117810811_117835882_117836145	0.921133	PTBP1	NO
TM2D2_A5SS_chr8_-_38853732_38854028_38853938_38854028_38852837_38852924	0.920617	PTBP1	NO
SGCE_ES_chr7_-_94218001_94218044_94214292_94214827_94228087_94228275	0.920538	PTBP1	NO
MEG3_ES_chr14_+_101323985_101324134_101311795_101311870_101327028_101327107	0.920497	PTBP1	NO
RNASE1_ES_chr14_-_21270408_21270478_21269505_21270252_21270956_21271014	0.920464	PTBP1	NO
CDC42BPB_ES_chr14_-_103422577_103422627_103420939_103421025_103425968_103426047	0.920242	PTBP1	NO
METTL26_ES_chr16_-_685281_685340_684664_684797_685612_685774	0.919956	PTBP1	NO
FAM104A_ES_chr17_-_71208817_71208879_71203504_71205907_71223304_71223403	0.919585	PTBP1	NO
ZDHHC12_IR_chr9_-_131484717_131486406_131484717_131484853_131486273_131486406	0.919121	PTBP1	NO
ANAPC5_IR_chr12_-_121756080_121756411_121756080_121756227_121756304_121756411	0.918973	PTBP1	NO
NPRL2_A5SS_chr3_-_50386116_50386213_50386142_50386213_50385958_50385994	0.918943	PTBP1	NO
ENSG00000177359_ES_chr12_-_31265046_31265222_31264586_31264743_31265915_31266017	0.918791	PTBP1	NO
GUK1_ES_chr1_+_228336072_228336157_228335167_228335400_228336366_228336392	0.918789	PTBP1	NO
ZNF213-AS1_ES_chr16_-_3182851_3182946_3181748_3182104_3184631_3184790	0.918735	PTBP1	NO
TMEM184B_ES_chr22_-_38618649_38618669_38617152_38617717_38620792_38620986	0.918527	PTBP1	NO
ZNF415_ES_chr19_-_53626754_53626908_53625915_53625996_53636109_53636145	0.91744	PTBP1	NO
MIR9-1HG_ES_chr1_-_156384446_156384545_156374048_156374393_156396590_156396664	0.917359	PTBP1	NO
RNF220_A3SS_chr1_+_45115555_45117395_45116376_45117395_45115333_45115441	0.917131	PTBP1	NO
ST3GAL5_ES_chr2_-_86071519_86071644_86066329_86067515_86073500_86073686	0.916815	PTBP1	NO
SRP14-DT_ES_chr15_+_40351334_40351490_40338162_40338270_40356662_40356802	0.916649	PTBP1	NO
EWSR1_ES_chr22_+_29687551_29687588_29684595_29684775_29688126_29688158	0.916259	PTBP1	NO
RNF13_ES_chr3_+_149531712_149531813_149530557_149531140_149563798_149563927	0.916255	PTBP1	NO
RRBP1_ES_chr20_-_17660644_17660720_17639241_17641173_17662673_17662705	0.915899	PTBP1	NO
LST1_ES_chr6_+_31555418_31555510_31554894_31555095_31556340_31556686	0.915754	PTBP1	NO
NCOR1_ES_chr17_-_16101915_16102033_16097776_16097953_16118676_16118844	0.915641	PTBP1	NO
FCGR1B_ES_chr1_+_149761610_149761864_149759922_149760159_149762793_149762855	0.915633	PTBP1	NO
CABIN1_ES_chr22_+_24569045_24569366_24567681_24567963_24572079_24572243	0.915467	PTBP1	NO
WBP1_ES_chr2_+_74686565_74686679_74685601_74685798_74686770_74686872	0.915259	PTBP1	NO
BCS1L_ES_chr2_+_219524760_219524889_219524437_219524466_219525662_219526030	0.915188	PTBP1	NO
SPAG9_ES_chr17_-_49053224_49053262_49052132_49052308_49054469_49054582	0.914579	PTBP1	NO
TCF20_ES_chr22_-_42564615_42564742_42556019_42557364_42565853_42565902	0.914481	PTBP1	NO
MIR9-1HG_ES_chr1_-_156376872_156376989_156374045_156374393_156389963_156390128	0.914442	PTBP1	NO
CYRIB_ES_chr8_-_130908995_130909100_130883621_130883742_130915558_130915596	0.914074	PTBP1	NO
LINC00963_ES_chr9_+_132253123_132253407_132251086_132251578_132265602_132266553	0.913992	PTBP1	NO
C10orf143_ES_chr10_-_131866540_131866872_131862604_131862647_131877830_131877892	0.913323	PTBP1	NO
EFCAB11_ES_chr14_-_90390857_90391021_90263471_90263668_90397885_90397975	0.913118	PTBP1	NO
GOLM2_ES_chr15_+_44695085_44695252_44673004_44673174_44705534_44707927	0.913076	PTBP1	NO
EPB41L2_ES_chr6_-_131188599_131188721_131184778_131184858_131206236_131206408	0.913068	PTBP1	NO
TNC_ES_chr9_-_117825196_117825468_117808689_117808961_117835882_117836145	0.912856	PTBP1	NO
TRMT1_ES_chr19_-_13220729_13220815_13220583_13220652_13220972_13221120	0.912666	PTBP1	NO
GARS1_A3SS_chr7_+_30640675_30640816_30640745_30640816_30639563_30639665	0.912323	PTBP1	NO
FUBP1_A3SS_chr1_-_78432733_78432785_78432733_78432782_78433311_78433350	0.912055	PTBP1	NO
NOVA1-DT_ES_chr14_+_27267120_27267236_27251374_27251414_27275442_27275587	0.911758	PTBP1	NO
FAM189B_ES_chr1_-_155223650_155223769_155222540_155223523_155224444_155224759	0.911694	PTBP1	NO
ZNF512_ES_chr2_+_27806525_27806583_27805836_27806009_27820934_27821121	0.911479	PTBP1	NO
PLA2G2A_A3SS_chr1_-_20304873_20305017_20304873_20304977_20305227_20305372	0.911389	PTBP1	NO
TTC17_ES_chr11_+_43457714_43457884_43436140_43436326_43464875_43465134	0.911019	PTBP1	NO
FAM66C_ES_chr12_+_8346116_8346251_8341068_8341241_8346799_8347077	0.910745	PTBP1	NO
EEF1D_ES_chr8_-_144676063_144676241_144672778_144672908_144679518_144679564	0.910568	PTBP1	NO
NDUFS2_ES_chr1_+_161173193_161173333_161171471_161172270_161176197_161176387	0.910386	PTBP1	NO
SLC30A5_ES_chr5_+_68423831_68423959_68419026_68419252_68425274_68426896	0.910355	PTBP1	NO
HMGN2_IR_chr1_+_26800194_26800626_26800194_26800308_26800576_26800626	0.910328	PTBP1	NO
ATG9A_ES_chr2_-_220093156_220093207_220092644_220092775_220094257_220094316	0.910198	PTBP1	NO
CTSL_ES_chr9_+_90345296_90345413_90343500_90344650_90345923_90346072	0.91013	PTBP1	NO
LRRC51_ES_chr11_+_71796457_71796619_71791641_71791931_71804542_71804747	0.910093	PTBP1	NO
SMPD4_A5SS_chr2_-_130918664_130918845_130918759_130918845_130914824_130914969	0.909921	PTBP1	NO
CRYAB_A3SS_chr11_-_111782248_111782672_111782248_111782646_111783863_111783937	0.909849	PTBP1	NO
BDNF-AS_ES_chr11_+_27679788_27680091_27661392_27661552_27680718_27680775	0.909605	PTBP1	NO
INPP4A_A5SS_chr2_+_99172016_99172271_99172016_99172154_99175926_99175958	0.909364	PTBP1	NO
NCDN_A5SS_chr1_+_36023757_36024085_36023757_36023824_36024708_36024848	0.908887	PTBP1	NO
ENSG00000239922_ES_chr3_+_147677575_147677628_147658346_147658406_147713542_147713639	0.908866	PTBP1	NO
FANCL_IR_chr2_-_58390001_58390209_58390001_58390082_58390164_58390209	0.908766	PTBP1	NO
DPH7_ES_chr9_-_140459345_140459410_140458886_140459058_140459537_140459606	0.908732	PTBP1	NO
PDIA4_A3SS_chr7_-_148702989_148703148_148702989_148703145_148705251_148705402	0.907928	PTBP1	NO
NDRG2_ES_chr14_-_21492145_21492255_21491400_21491480_21493188_21493231	0.907866	PTBP1	NO
TCF12_ES_chr15_+_57364851_57364912_57355948_57356021_57383987_57384089	0.907844	PTBP1	NO
NPEPPS_A3SS_chr17_+_45696644_45697150_45697103_45697150_45696375_45696530	0.907624	PTBP1	NO
MIR9-1HG_ES_chr1_-_156377634_156377767_156374045_156374393_156383848_156384090	0.907022	PTBP1	NO
DST_ES_chr6_-_56329483_56329554_56328363_56328562_56330876_56330993	0.906982	PTBP1	NO
ELAC1_A3SS_chr18_+_48510466_48510933_48510857_48510933_48500767_48500931	0.906534	PTBP1	NO
ANGPTL4_ES_chr19_+_8434103_8434216_8431086_8431203_8435940_8436035	0.906519	PTBP1	NO
MAGIX_ES_chrX_+_49021201_49021428_49021045_49021127_49021528_49021699	0.906465	PTBP1	NO
PROS1_ES_chr3_-_93647546_93647641_93646094_93646251_93692518_93692777	0.906333	PTBP1	NO
UIMC1_ES_chr5_-_176396054_176396292_176385094_176385155_176396602_176396707	0.906119	PTBP1	NO
FDPS_ES_chr1_+_155288647_155288719_155287960_155288082_155289402_155289479	0.906102	PTBP1	NO
RPL13A_IR_chr19_+_49993107_49993554_49993107_49993169_49993489_49993554	0.90594	PTBP1	NO
MPI_ES_chr15_+_75182868_75182995_75182380_75182430_75183720_75183830	0.905571	PTBP1	NO
STK25_A5SS_chr2_-_242440893_242441113_242440943_242441113_242440155_242440211	0.905418	PTBP1	NO
NSMCE1_ES_chr16_-_27252674_27253210_27246499_27246620_27268756_27268902	0.905142	PTBP1	NO
EIF4H_ES_chr7_+_73604577_73604636_73604152_73604248_73609071_73609208	0.905093	PTBP1	NO
ADD3_ES_chr10_+_111892063_111892158_111890121_111890244_111893084_111895323	0.904987	PTBP1	NO
NDUFB2_ES_chr7_+_140400674_140400759_140396957_140397021_140402666_140402810	0.90422	PTBP1	NO
KDM5C_A5SS_chrX_-_53222955_53223033_53222964_53223033_53222619_53222818	0.904212	PTBP1	NO
MFF_ES_chr2_+_228217230_228217289_228211441_228212100_228220393_228220477	0.904146	PTBP1	NO
ARRB1_ES_chr11_-_74982745_74982768_74979933_74980003_74983939_74984022	0.90375	PTBP1	NO
SLC35C2_A3SS_chr20_-_44983712_44983918_44983712_44983880_44984441_44984513	0.903444	PTBP1	NO
BIN1_ES_chr2_-_127815049_127815177_127808730_127808819_127816587_127816731	0.903444	PTBP1	NO
COPS3_ES_chr17_-_17164914_17165006_17163688_17163788_17165280_17165420	0.903336	PTBP1	NO
TMX2_ES_chr11_+_57505308_57505498_57505080_57505140_57505826_57505902	0.902635	PTBP1	NO
MAGIX_ES_chrX_+_49021246_49021428_49020270_49021127_49021528_49021699	0.902614	PTBP1	NO
C2CD5_ES_chr12_-_22611418_22611519_22609905_22610095_22622643_22622729	0.902543	PTBP1	NO
GRIPAP1_ES_chrX_-_48838207_48838284_48838008_48838103_48839391_48839504	0.902033	PTBP1	NO
CARD19_IR_chr9_+_95872850_95874571_95872850_95873003_95874500_95874571	0.901987	PTBP1	NO
MDH1_ES_chr2_+_63821622_63821720_63815743_63816180_63826304_63826422	0.901786	PTBP1	NO
MIR9-1HG_ES_chr1_-_156387704_156387826_156386561_156386656_156391347_156391548	0.90166	PTBP1	NO
ARHGAP21_ES_chr10_-_24911662_24911691_24908402_24910298_24918925_24918979	0.901654	PTBP1	NO
SH3TC1_ES_chr4_+_8234434_8234792_8233703_8233883_8235090_8235240	0.901403	PTBP1	NO
CSF2RA_ES_chrX_+_1422816_1422912_1419384_1419519_1424339_1424420	0.901117	PTBP1	NO
OSBPL3_ES_chr7_-_24888688_24888795_24881898_24882032_24892123_24892253	0.901019	PTBP1	NO
GUF1_ES_chr4_+_44690024_44690163_44688527_44688730_44691303_44691426	0.900704	PTBP1	NO
ZNF680_ES_chr7_-_64021324_64021651_64004724_64004810_64023303_64023453	0.900363	PTBP1	NO
NUTM2A-AS1_ES_chr10_-_89067714_89067817_89047716_89048252_89086387_89086429	0.900337	PTBP1	NO
TRAPPC4_A5SS_chr11_+_118889853_118890134_118889853_118890027_118892470_118892596	0.899926	PTBP1	NO
NRCAM_ES_chr7_-_107831698_107831727_107830089_107830190_107832173_107832297	0.8999	PTBP1	NO
RNF114_ES_chr20_+_48558120_48558248_48552914_48553089_48561919_48562025	0.899448	PTBP1	NO
ENSG00000283239_A3SS_chr8_+_1812536_1812602_1812539_1812602_1808063_1808350	0.899278	PTBP1	NO
KXD1_ES_chr19_+_18671230_18671360_18668572_18668724_18672846_18672967	0.89927	PTBP1	NO
OGFOD2_ES_chr12_+_123462528_123462638_123461418_123461517_123462989_123463116	0.899101	PTBP1	NO
MSTO1_A3SS_chr1_+_155581218_155581394_155581340_155581394_155581007_155581146	0.898307	PTBP1	NO
IMMP1L_ES_chr11_-_31469530_31470638_31455007_31455117_31477807_31477933	0.898094	PTBP1	NO
HMCES_ES_chr3_+_129009522_129009647_129007697_129007840_129017197_129017378	0.897764	PTBP1	NO
WBP2_ES_chr17_-_73848737_73848901_73847649_73847757_73851320_73851390	0.897747	PTBP1	NO
TARBP2_A3SS_chr12_+_53897497_53897592_53897514_53897592_53896811_53896913	0.897552	PTBP1	NO
MORF4L2_ES_chrX_-_102933427_102933528_102930424_102931979_102940099_102940188	0.897495	PTBP1	NO
TECR_IR_chr19_+_14674794_14675099_14674794_14674909_14674994_14675099	0.897374	PTBP1	NO
MIS12_ES_chr17_+_5391516_5391909_5389886_5390004_5392143_5392255	0.897061	PTBP1	NO
OS9_IR_chr12_+_58112776_58114046_58112776_58112965_58113882_58114046	0.896597	PTBP1	NO
PAM_ES_chr5_+_102360838_102361038_102355494_102355547_102363886_102363942	0.896395	PTBP1	NO
HIPK3_ES_chr11_+_33369712_33369774_33369398_33369559_33370068_33370364	0.896138	PTBP1	NO
SENP7_ES_chr3_-_101219914_101219963_101212717_101212812_101231935_101232049	0.895832	PTBP1	NO
CDK16_A5SS_chrX_+_47081660_47081779_47081660_47081741_47082951_47083158	0.895273	PTBP1	NO
SNX3_ES_chr6_-_108535702_108535826_108532426_108533458_108544154_108544249	0.894764	PTBP1	NO
FXR2_ES_chr17_-_7495389_7495475_7494760_7495243_7495572_7495675	0.894743	PTBP1	NO
SUN1_ES_chr7_+_889157_889240_882978_883157_891021_891119	0.894515	PTBP1	NO
SLC22A17_ES_chr14_-_23817100_23817205_23816669_23816940_23817370_23817515	0.894412	PTBP1	NO
TPM3_ES_chr1_-_154143889_154143964_154143125_154143187_154145384_154145454	0.89438	PTBP1	NO
PIP5K1C_ES_chr19_-_3633435_3633518_3630181_3633167_3638882_3639014	0.893886	PTBP1	NO
SMPDL3A_ES_chr6_+_123122455_123122551_123117969_123118113_123124809_123124978	0.893774	PTBP1	NO
METTL22_ES_chr16_+_8728896_8728936_8722587_8722967_8729025_8729139	0.893656	PTBP1	NO
TNC_ES_chr9_-_117826075_117826347_117804498_117804620_117835882_117836145	0.89278	PTBP1	NO
VPS53_IR_chr17_-_455112_456702_455112_455190_456620_456702	0.892697	PTBP1	NO
EEF1D_ES_chr8_-_144672778_144672908_144671161_144672251_144674817_144674967	0.892508	PTBP1	NO
P4HA2_ES_chr5_-_131562390_131562914_131554238_131554337_131563483_131563508	0.891927	PTBP1	NO
PLEKHM1P1_ES_chr17_-_62810981_62811363_62800948_62801218_62817885_62818170	0.891877	PTBP1	NO
CXXC1_ES_chr18_-_47813793_47813878_47813110_47813228_47813957_47814049	0.891517	PTBP1	NO
CCDC136_ES_chr7_+_128452762_128452983_128445815_128445955_128457812_128457918	0.891382	PTBP1	NO
DLG1_ES_chr3_-_196888511_196888609_196876614_196876667_196921296_196921460	0.891352	PTBP1	NO
MPV17_ES_chr2_-_27539945_27540101_27535861_27535976_27545315_27545389	0.891308	PTBP1	NO
MRPL9_ES_chr1_-_151733927_151734028_151733292_151733375_151734581_151734631	0.891158	PTBP1	NO
MFF_ES_chr2_+_228217230_228217289_228207461_228207535_228220393_228220477	0.89091	PTBP1	NO
ENSG00000214870_ES_chr7_+_26535429_26535501_26534639_26534819_26535734_26535969	0.889657	PTBP1	NO
GRIA3_ES_chrX_+_122599525_122599639_122598716_122598963_122613914_122614028	0.889555	PTBP1	NO
ABCB6_ES_chr2_-_220080719_220080902_220079683_220079804_220081086_220081187	0.889506	PTBP1	NO
PACC1_ES_chr1_-_212548535_212548642_212537270_212538718_212550904_212551048	0.88928	PTBP1	NO
HNRNPA1_A5SS_chr12_+_54676584_54676716_54676584_54676658_54676863_54677018	0.88926	PTBP1	NO
DAZAP2_A3SS_chr12_+_51634683_51634900_51634751_51634900_51634127_51634245	0.888518	PTBP1	NO
ABCD4_IR_chr14_-_74759451_74759951_74759451_74759572_74759857_74759951	0.888177	PTBP1	NO
SOCS2_IR_chr12_+_93966461_93969982_93966461_93966812_93968498_93969982	0.888128	PTBP1	NO
EEF1D_ES_chr8_-_144674817_144674967_144668899_144669022_144679518_144679550	0.887876	PTBP1	NO
SPEG_A3SS_chr2_+_220308747_220308781_220308752_220308781_220307830_220307872	0.887641	PTBP1	NO
HNRNPA2B1_ES_chr7_-_26230676_26231958_26229561_26230080_26232115_26232197	0.887626	PTBP1	NO
ARGLU1_ES_chr13_-_107209907_107209964_107209396_107209479_107211780_107212005	0.887018	PTBP1	NO
ZC3H14_IR_chr14_+_89075611_89076147_89075611_89075747_89076059_89076147	0.886943	PTBP1	NO
CRACD_ES_chr4_+_57164380_57164515_57138487_57138658_57173701_57173731	0.886041	PTBP1	NO
EPB41L2_ES_chr6_-_131186676_131186774_131184778_131184858_131206236_131206408	0.885946	PTBP1	NO
NUCB2_ES_chr11_+_17308181_17308260_17304336_17304490_17316871_17317014	0.885695	PTBP1	NO
ZCWPW1_ES_chr7_-_99999512_99999664_99998476_99998959_100001317_100001408	0.885599	PTBP1	NO
PINK1_IR_chr1_+_20974998_20975724_20974998_20975125_20975488_20975724	0.885597	PTBP1	NO
TCTN1_ES_chr12_+_111073756_111074049_111072475_111072584_111074286_111074306	0.885434	PTBP1	NO
SCP2_ES_chr1_+_53504589_53504718_53493641_53493743_53513530_53513609	0.885208	PTBP1	NO
ATP5MG_A5SS_chr11_+_118277652_118277812_118277652_118277691_118279715_118279914	0.884993	PTBP1	NO
SIGLEC10_ES_chr19_-_51918078_51918362_51917676_51917769_51918435_51918692	0.884981	PTBP1	NO
FAHD2B_ES_chr2_-_97757600_97757725_97757199_97757449_97760438_97760619	0.884896	PTBP1	NO
PGAP3_ES_chr17_-_37832867_37833008_37830870_37830932_37840850_37840951	0.88474	PTBP1	NO
NSD2_ES_chr4_+_1944066_1944292_1941381_1941505_1952799_1952930	0.884723	PTBP1	NO
C1QB_A5SS_chr1_+_22979683_22979963_22979683_22979796_22985933_22986136	0.884672	PTBP1	NO
CHCHD7_ES_chr8_+_57125321_57125468_57124315_57124396_57127157_57127226	0.884283	PTBP1	NO
NEK11_ES_chr3_+_130887674_130887781_130884121_130884363_130889617_130889731	0.883784	PTBP1	NO
EZH2_ES_chr7_-_148533914_148534092_148529726_148529842_148543562_148543643	0.883663	PTBP1	NO
HNRNPH3_ES_chr10_+_70097615_70097753_70096956_70097090_70098260_70098399	0.883166	PTBP1	NO
AP1G2_IR_chr14_-_24031171_24031624_24031171_24031275_24031497_24031624	0.882711	PTBP1	NO
NDUFB2_ES_chr7_+_140397875_140398068_140397024_140397191_140402666_140402810	0.882419	PTBP1	NO
MAPKAPK5-AS1_A3SS_chr12_-_112277572_112278281_112277572_112277807_112279131_112279274	0.882402	PTBP1	NO
FKBP10_ES_chr17_+_39976093_39976275_39975782_39975927_39976521_39976713	0.881642	PTBP1	NO
RPL5_ES_chr1_+_93303013_93303190_93300336_93300470_93306108_93306196	0.881291	PTBP1	NO
USF2_A3SS_chr19_+_35761621_35761708_35761662_35761708_35760484_35760602	0.881045	PTBP1	NO
ZSWIM7_ES_chr17_-_15894179_15894418_15890580_15890682_15897071_15897092	0.880935	PTBP1	NO
ARMCX5-GPRASP2_ES_chrX_+_101856808_101856905_101854454_101854775_101860410_101860581	0.880743	PTBP1	NO
MIR9-1HG_ES_chr1_-_156387704_156387826_156384446_156384545_156391347_156391548	0.880029	PTBP1	NO
PCBP2_ES_chr12_+_53854115_53854470_53853056_53853187_53854799_53854927	0.879992	PTBP1	NO
MBD1_ES_chr18_-_47801347_47801415_47799934_47800233_47801499_47801525	0.879486	PTBP1	NO
ITGAX_ES_chr16_+_31381302_31381419_31374486_31374695_31382405_31382535	0.878677	PTBP1	NO
PABPC1L_ES_chr20_+_43563142_43563204_43561698_43561826_43564032_43564138	0.878005	PTBP1	NO
CHI3L1_ES_chr1_-_203149598_203149780_203148889_203149005_203150290_203150413	0.877368	PTBP1	NO
PFDN5_IR_chr12_+_53689623_53691708_53689623_53689725_53691634_53691708	0.877231	PTBP1	NO
CCT6P1_ES_chr7_+_65217151_65217297_65216056_65216265_65220767_65220939	0.877205	PTBP1	NO
FBXW11_ES_chr5_-_171423894_171424055_171337576_171337801_171433462_171433653	0.876043	PTBP1	NO
TRAM2-AS1_ES_chr6_+_52443300_52443392_52442105_52443191_52444173_52444407	0.875887	PTBP1	NO
PALM_ES_chr19_+_740352_740483_736019_736078_746285_748326	0.875862	PTBP1	NO
DPM2_IR_chr9_-_130698832_130699802_130698832_130698934_130699713_130699802	0.875835	PTBP1	NO
TACC1_A5SS_chr8_+_38684686_38684893_38684686_38684806_38688643_38688695	0.875741	PTBP1	NO
PTPRZ1_ES_chr7_+_121687728_121687844_121684476_121684622_121691482_121691575	0.875413	PTBP1	NO
NFKBIA_IR_chr14_-_35871600_35872065_35871600_35871869_35871977_35872065	0.875295	PTBP1	NO
NPL_ES_chr1_+_182791250_182791334_182787948_182787994_182794916_182794955	0.874786	PTBP1	NO
DTYMK_ES_chr2_-_242621334_242621748_242619644_242619734_242625184_242625292	0.874476	PTBP1	NO
PHF1_ES_chr6_+_33383012_33383110_33382842_33382921_33383367_33383447	0.873219	PTBP1	NO
PCNT_IR_chr21_+_47863723_47864734_47863723_47863861_47864607_47864734	0.872618	PTBP1	NO
MASP1_ES_chr3_-_187003613_187003844_186980331_186980508_187009416_187009525	0.872374	PTBP1	NO
SAT2_IR_chr17_-_7530461_7530732_7530461_7530544_7530681_7530732	0.871742	PTBP1	NO
WDR54_ES_chr2_+_74649280_74649502_74648857_74648943_74649997_74650059	0.871699	PTBP1	NO
HDAC10_A3SS_chr22_-_50687757_50687945_50687757_50687883_50688064_50688132	0.871647	PTBP1	NO
EMP3_ES_chr19_+_48829248_48829310_48828838_48828867_48830087_48830179	0.871021	PTBP1	NO
WBP1_ES_chr2_+_74685959_74686046_74685566_74685798_74686565_74686689	0.870497	PTBP1	NO
RARRES2_ES_chr7_-_150035704_150035830_150035406_150035528_150036075_150036170	0.870477	PTBP1	NO
RPL23AP82_A5SS_chr22_+_51222194_51222500_51222194_51222292_51223601_51223721	0.870074	PTBP1	NO
ERI3_ES_chr1_-_44804717_44804988_44785300_44785416_44818522_44818597	0.870061	PTBP1	NO
LINC01094_ES_chr4_+_79584072_79584165_79570755_79570863_79594497_79594568	0.870013	PTBP1	NO
EIF4G2_IR_chr11_-_10825834_10826562_10825834_10825965_10826460_10826562	0.86994	PTBP1	NO
MT1H_IR_chr16_+_56704418_56705041_56704418_56704483_56704810_56705041	0.869883	PTBP1	NO
SETD4_ES_chr21_-_37429682_37429775_37429407_37429502_37431114_37431222	0.869826	PTBP1	NO
CCNB1IP1_ES_chr14_-_20785953_20786133_20784386_20784719_20793698_20793812	0.869645	PTBP1	NO
LINC01278_A3SS_chrX_-_62646438_62648861_62646438_62646876_62652244_62652371	0.869015	PTBP1	NO
ERLEC1_ES_chr2_+_54035436_54035597_54028850_54028979_54036351_54036410	0.868983	PTBP1	NO
PGAP2_ES_chr11_+_3844843_3844970_3832480_3832654_3845113_3845365	0.86887	PTBP1	NO
DHX30_ES_chr3_+_47860726_47860754_47859512_47859607_47868837_47868967	0.868828	PTBP1	NO
RFNG_IR_chr17_-_80005778_80006992_80005778_80006683_80006907_80006992	0.868814	PTBP1	NO
GYPC_ES_chr2_+_127447831_127447887_127413734_127413888_127451440_127451523	0.868516	PTBP1	NO
NECAP2_ES_chr1_+_16782313_16782388_16775588_16778510_16785337_16785451	0.86843	PTBP1	NO
NDUFV1_ES_chr11_+_67374837_67375087_67374415_67374547_67375871_67376193	0.868288	PTBP1	NO
C12orf73_ES_chr12_-_104347192_104347312_104343980_104345408_104350409_104350526	0.86824	PTBP1	NO
NUTM2A-AS1_ES_chr10_-_89000939_89005612_88998427_88998606_89005872_89005969	0.867651	PTBP1	NO
TPM1_ES_chr15_+_63358095_63358284_63354775_63354844_63362069_63362513	0.867571	PTBP1	NO
ACADM_ES_chr1_+_76194086_76194173_76190116_76190502_76198329_76198426	0.86729	PTBP1	NO
ZNF189_ES_chr9_+_104161677_104161812_104161310_104161471_104162208_104162292	0.866921	PTBP1	NO
BANP_ES_chr16_+_88037901_88038017_88017666_88017865_88039696_88039871	0.866836	PTBP1	NO
HCG18_ES_chr6_-_30282046_30282259_30263909_30264014_30294131_30294166	0.866603	PTBP1	NO
FGFR1_A5SS_chr8_-_38285864_38285953_38285870_38285953_38285439_38285611	0.866569	PTBP1	NO
NDRG2_ES_chr14_-_21492189_21492298_21491400_21491480_21493188_21493220	0.866525	PTBP1	NO
WASHC2A_ES_chr10_+_51886920_51886982_51885817_51885939_51887343_51887555	0.866451	PTBP1	NO
PDGFC_ES_chr4_-_157782581_157782641_157771373_157771568_157891938_157892467	0.866053	PTBP1	NO
RPL8_IR_chr8_-_146016662_146016880_146016662_146016692_146016756_146016880	0.865926	PTBP1	NO
TMEM218_A5SS_chr11_-_124972533_124972705_124972630_124972705_124971097_124971199	0.86588	PTBP1	NO
C5orf38_ES_chr5_+_2752736_2752868_2752262_2752578_2755143_2755490	0.865774	PTBP1	NO
G3BP2_ES_chr4_-_76579167_76579265_76573823_76573925_76580250_76580430	0.865516	PTBP1	NO
EEF1D_ES_chr8_-_144672815_144672905_144672064_144672251_144679518_144679581	0.864534	PTBP1	NO
HPS4_A5SS_chr22_-_26879640_26879749_26879731_26879749_26877688_26878206	0.864376	PTBP1	NO
TTC31_IR_chr2_+_74717152_74717600_74717152_74717254_74717371_74717600	0.8643	PTBP1	NO
TPM4_ES_chr19_+_16188767_16188959_16187371_16187507_16192723_16192856	0.864216	PTBP1	NO
CDK16_ES_chrX_+_47081660_47081779_47078090_47078504_47082951_47083158	0.86413	PTBP1	NO
MTMR2_ES_chr11_-_95647406_95647497_95621320_95621425_95657039_95657287	0.864094	PTBP1	NO
ANKRD10_ES_chr13_-_111546632_111546740_111545375_111545610_111552877_111553086	0.86393	PTBP1	NO
CGRRF1_A5SS_chr14_+_54996767_54997123_54996767_54996944_54997621_54997768	0.863801	PTBP1	NO
VDAC2_ES_chr10_+_76977691_76977749_76973779_76973828_76978821_76978973	0.863008	PTBP1	NO
AMDHD2_A5SS_chr16_+_2578453_2578719_2578453_2578560_2578995_2579096	0.862982	PTBP1	NO
RASL12_ES_chr15_-_65357555_65357611_65351683_65351756_65360071_65360329	0.862943	PTBP1	NO
RCBTB2_ES_chr13_-_49096034_49096098_49089722_49089877_49107164_49107216	0.862583	PTBP1	NO
CHN1_ES_chr2_-_175740516_175740593_175711608_175711685_175742568_175742669	0.862517	PTBP1	NO
LDB2_A5SS_chr4_-_16510158_16510309_16510164_16510309_16503164_16504496	0.862245	PTBP1	NO
USP39_ES_chr2_+_85872937_85873022_85872071_85872206_85875053_85875139	0.861899	PTBP1	NO
ZNF664_ES_chr12_+_124487970_124488087_124472590_124472685_124489425_124489482	0.861668	PTBP1	NO
HRAS_ES_chr11_-_533277_533353_532631_532755_533453_533612	0.861555	PTBP1	NO
GLDC_ES_chr9_-_6534067_6534179_6532467_6533160_6534708_6534778	0.86147	PTBP1	NO
NDUFB2_ES_chr7_+_140400674_140400759_140396509_140396642_140402666_140402810	0.861255	PTBP1	NO
MTHFD2_ES_chr2_+_74432832_74433016_74425737_74425869_74434831_74434953	0.861121	PTBP1	NO
IZUMO4_IR_chr19_+_2098435_2099583_2098435_2098449_2099254_2099583	0.860754	PTBP1	NO
ZNF706_ES_chr8_-_102214561_102214680_102213944_102213971_102217663_102217960	0.860537	PTBP1	NO
ETV4_IR_chr17_-_41622642_41623036_41622642_41622735_41622926_41623036	0.859959	PTBP1	NO
ZMIZ2_ES_chr7_+_44789414_44789579_44788180_44788230_44795787_44795898	0.859723	PTBP1	NO
DPH1_IR_chr17_+_1943512_1943899_1943512_1943668_1943799_1943899	0.859721	PTBP1	NO
CHFR_A3SS_chr12_-_133446205_133446420_133446205_133446384_133447310_133447369	0.85963	PTBP1	NO
DPH7_ES_chr9_-_140470161_140470344_140469204_140469295_140470532_140470619	0.859462	PTBP1	NO
PPIP5K2_ES_chr5_+_102512568_102512570_102509562_102509676_102513368_102513475	0.859161	PTBP1	NO
RNF220_ES_chr1_+_45115555_45115629_45115333_45115441_45116376_45116480	0.858998	PTBP1	NO
PTPRZ1_ES_chr7_+_121698854_121698996_121694995_121695141_121699807_121699942	0.858945	PTBP1	NO
METTL26_ES_chr16_-_685518_685774_685281_685340_686094_686260	0.858854	PTBP1	NO
ACTG1_IR_chr17_-_79478214_79479168_79478214_79478652_79478929_79479168	0.85867	PTBP1	NO
FNIP2_ES_chr4_+_159754953_159755042_159754680_159754780_159756557_159756628	0.858556	PTBP1	NO
DYNLL1_ES_chr12_+_120933087_120933240_120907660_120907907_120934219_120934350	0.858192	PTBP1	NO
CDH24_ES_chr14_-_23521179_23521292_23519031_23519152_23521682_23521818	0.857709	PTBP1	NO
GPS1_ES_chr17_+_80010132_80010335_80009376_80009400_80011150_80011242	0.856781	PTBP1	NO
ALAS1_ES_chr3_+_52232688_52232864_52232110_52232271_52233226_52233456	0.856604	PTBP1	NO
MS4A6A_ES_chr11_-_59947304_59947438_59945644_59945789_59949054_59949214	0.856548	PTBP1	NO
MARCHF2_ES_chr19_+_8483626_8483691_8478179_8478304_8486673_8486900	0.85622	PTBP1	NO
FLOT2_ES_chr17_-_27212875_27212965_27210126_27210249_27215963_27216044	0.855971	PTBP1	NO
YBX3_ES_chr12_-_10862507_10862713_10856622_10856747_10865810_10865932	0.855902	PTBP1	NO
PPT1_ES_chr1_-_40542514_40542585_40538382_40539855_40544232_40544330	0.85554	PTBP1	NO
ST3GAL3_ES_chr1_+_44323807_44323980_44303891_44303983_44360055_44360092	0.854782	PTBP1	NO
YAP1_ES_chr11_+_102056749_102056862_102033187_102033302_102076624_102076805	0.854317	PTBP1	NO
TENT2_ES_chr5_+_78952781_78952824_78944685_78945013_78964715_78964851	0.854069	PTBP1	NO
SPP1_A3SS_chr4_+_88901198_88902950_88902627_88902950_88898211_88898249	0.853842	PTBP1	NO
BECN1_ES_chr17_-_40964249_40964374_40963673_40963815_40965966_40966007	0.853566	PTBP1	NO
TGFB1I1_IR_chr16_+_31485003_31485298_31485003_31485055_31485156_31485298	0.85347	PTBP1	NO
IDH3A_ES_chr15_+_78449250_78449504_78447555_78447617_78449890_78449973	0.853445	PTBP1	NO
FOLR2_ES_chr11_+_71928381_71928467_71927838_71927969_71929605_71929778	0.853048	PTBP1	NO
NEK9_ES_chr14_-_75553484_75553624_75548875_75551389_75553721_75553933	0.852528	PTBP1	NO
DZIP1_ES_chr13_-_96282968_96283067_96282243_96282367_96285488_96285575	0.852483	PTBP1	NO
SLC44A1_ES_chr9_+_108072005_108072147_108061501_108061590_108097844_108097868	0.852158	PTBP1	NO
RBFOX2_A3SS_chr22_-_36155935_36156079_36155935_36156067_36157249_36157341	0.851452	PTBP1	NO
KANK1_ES_chr9_+_540508_540667_504702_504754_676890_677009	0.851177	PTBP1	NO
FANCL_IR_chr2_-_58388657_58393009_58388657_58390652_58392859_58393009	0.851055	PTBP1	NO
NTMT1_ES_chr9_+_132394929_132395080_132388454_132388574_132396333_132396585	0.850908	PTBP1	NO
BCL7B_ES_chr7_-_72967878_72967999_72966497_72966572_72971371_72971581	0.850806	PTBP1	NO
MICAL2_ES_chr11_+_12277190_12277297_12260983_12261132_12278332_12278456	0.850509	PTBP1	NO
ABI2_ES_chr2_+_204261607_204261690_204260379_204260503_204267299_204267457	0.85015	PTBP1	NO
GSTK1_ES_chr7_+_142962354_142962389_142961641_142962185_142964710_142964826	0.850099	PTBP1	NO
PDCD10_ES_chr3_-_167443189_167443261_167437850_167438061_167452002_167452133	0.849839	PTBP1	NO
CUTA_IR_chr6_-_33384327_33384553_33384327_33384437_33384526_33384553	0.849483	PTBP1	NO
NSMF_IR_chr9_-_140347188_140347632_140347188_140347271_140347508_140347632	0.849281	PTBP1	NO
ENSG00000239922_ES_chr3_+_147658346_147658406_147657797_147657903_147713542_147713639	0.849223	PTBP1	NO
SERINC1_ES_chr6_-_122773033_122773202_122768266_122768410_122774915_122775052	0.849003	PTBP1	NO
CAST_ES_chr5_+_96062498_96062563_96058343_96058402_96063193_96063234	0.84897	PTBP1	NO
RFC5_ES_chr12_+_118455495_118455858_118454527_118454697_118456877_118456941	0.848836	PTBP1	NO
MACROH2A1_ES_chr5_-_134696187_134696470_134681658_134681747_134724612_134724816	0.848583	PTBP1	NO
TSTD1_ES_chr1_-_161008341_161008484_161007703_161007865_161008670_161008740	0.848172	PTBP1	NO
FPR1_ES_chr19_-_52253456_52253506_52248425_52250258_52255067_52255146	0.847576	PTBP1	NO
MFF_ES_chr2_+_228195311_228195562_228189950_228190143_228197135_228197215	0.847261	PTBP1	NO
NPAS2_IR_chr2_+_101598693_101604738_101598693_101598839_101604541_101604738	0.847191	PTBP1	NO
SULT1C4_ES_chr2_+_108999549_108999675_108998218_108998343_108999872_108999966	0.84681	PTBP1	NO
GRIA2_ES_chr4_+_158282162_158282276_158281048_158281295_158282690_158282804	0.846764	PTBP1	NO
CAMLG_ES_chr5_+_134079677_134079742_134074187_134077213_134086449_134087067	0.846552	PTBP1	NO
PICALM_ES_chr11_-_85701293_85701442_85694909_85695016_85707869_85707972	0.84642	PTBP1	NO
BRF1_IR_chr14_-_105685488_105686467_105685488_105685569_105686406_105686467	0.846416	PTBP1	NO
CHCHD4_ES_chr3_-_14163417_14163586_14157926_14158024_14166155_14166249	0.846134	PTBP1	NO
CASK_A5SS_chrX_-_41712350_41712480_41712368_41712480_41646431_41646536	0.845883	PTBP1	NO
LSR_ES_chr19_+_35753449_35753595_35749848_35749967_35757262_35757435	0.845866	PTBP1	NO
CENPBD2P_ES_chr19_+_59092612_59094539_59086805_59086955_59110334_59116590	0.845526	PTBP1	NO
RNF114_ES_chr20_+_48558098_48558248_48552934_48553089_48561919_48562025	0.845305	PTBP1	NO
RAB5IF_ES_chr20_+_35236293_35236403_35236118_35236221_35240413_35240960	0.84501	PTBP1	NO
EEF1D_A3SS_chr8_-_144663456_144663876_144663456_144663498_144668389_144668460	0.844792	PTBP1	NO
SETD4_IR_chr21_-_37406839_37408549_37406839_37408258_37408383_37408549	0.843943	PTBP1	NO
ITPRID2_ES_chr2_+_182785324_182785389_182784023_182784173_182786675_182787139	0.843517	PTBP1	NO
LAMA2_IR_chr6_+_129833508_129835740_129833508_129833638_129835518_129835740	0.843513	PTBP1	NO
WDR1_ES_chr4_-_10105520_10105610_10090288_10090365_10117737_10117858	0.843357	PTBP1	NO
CCNL1_ES_chr3_-_156874800_156874872_156870825_156870945_156876655_156876764	0.843035	PTBP1	NO
SMAD4_ES_chr18_+_48603677_48603789_48603008_48603146_48604626_48605840	0.842936	PTBP1	NO
CAMLG_ES_chr5_+_134079677_134079742_134074273_134074482_134086449_134087067	0.84243	PTBP1	NO
RPL3_A3SS_chr22_-_39712711_39713026_39712711_39712846_39713466_39713634	0.842189	PTBP1	NO
PAM_ES_chr5_+_102363886_102363942_102355494_102355547_102364591_102364896	0.841712	PTBP1	NO
PXN_ES_chr12_-_120654076_120654919_120653363_120653464_120659426_120659561	0.841692	PTBP1	NO
ENSG00000233184_ES_chr1_+_101545945_101549130_101491400_101491617_101552408_101552817	0.841523	PTBP1	NO
FCGR2B_ES_chr1_+_161645047_161645103_161643750_161643863_161647118_161647155	0.841152	PTBP1	NO
SPOP_ES_chr17_-_47714121_47714171_47700095_47700238_47745389_47745413	0.840402	PTBP1	NO
SCFD1_A5SS_chr14_+_31144190_31146061_31144190_31144271_31163979_31164075	0.839287	PTBP1	NO
YWHAZ_ES_chr8_-_101964157_101964353_101960824_101961128_101965078_101965211	0.838954	PTBP1	NO
BOD1_ES_chr5_-_173040134_173040258_173034524_173035295_173043203_173043591	0.838818	PTBP1	NO
RPGR_ES_chrX_-_38146347_38147294_38135840_38136025_38150212_38150277	0.838737	PTBP1	NO
APLP2_ES_chr11_+_129993507_129993674_129992200_129992408_129996595_129996725	0.83861	PTBP1	NO
WDR91_IR_chr7_-_134871724_134874204_134871724_134873297_134874096_134874204	0.837579	PTBP1	NO
MLST8_ES_chr16_+_2258211_2258335_2257194_2257346_2258451_2258559	0.837378	PTBP1	NO
NCAM1_ES_chr11_+_113143655_113144470_113142482_113142598_113145989_113146462	0.837203	PTBP1	NO
IQCB1_ES_chr3_-_121507131_121507279_121500590_121500721_121508920_121509062	0.837111	PTBP1	NO
MIR99AHG_ES_chr21_+_17966660_17966774_17909601_17909759_17979314_17979407	0.836505	PTBP1	NO
IL17D_ES_chr13_+_21291237_21291508_21278218_21278430_21295775_21295824	0.836061	PTBP1	NO
CCDC88A_A3SS_chr2_-_55514984_55518300_55514984_55515491_55518812_55518911	0.835889	PTBP1	NO
MRPS25_A5SS_chr3_-_15094798_15094974_15094887_15094974_15089012_15094140	0.835857	PTBP1	NO
IP6K2_ES_chr3_-_48752748_48752960_48730954_48732854_48754590_48754621	0.835846	PTBP1	NO
RDX_ES_chr11_-_110134685_110134959_110128831_110128914_110143261_110143344	0.835825	PTBP1	NO
GTF3C1_A5SS_chr16_-_27475641_27476157_27475716_27476157_27474862_27474913	0.835723	PTBP1	NO
SCRG1_ES_chr4_-_174310746_174311043_174309313_174309546_174312324_174312579	0.835653	PTBP1	NO
CRAT_IR_chr9_-_131859529_131860427_131859529_131859591_131860292_131860427	0.835561	PTBP1	NO
DLG1_ES_chr3_-_196803457_196803553_196802708_196802741_196807922_196807988	0.835221	PTBP1	NO
ZNF713_ES_chr7_+_55985735_55985990_55980328_55980416_55990855_55990981	0.834849	PTBP1	NO
CLEC7A_ES_chr12_-_10279170_10279307_10277896_10278047_10280346_10280444	0.834666	PTBP1	NO
RAB6A_ES_chr11_-_73429658_73429763_73427296_73427407_73429830_73429935	0.834618	PTBP1	NO
DPP7_IR_chr9_-_140008695_140009028_140008695_140008834_140008915_140009028	0.834478	PTBP1	NO
NEDD8_A5SS_chr14_-_24687265_24687421_24687339_24687421_24686063_24686429	0.834359	PTBP1	NO
SMARCA1_ES_chrX_-_128627017_128627052_128625918_128626070_128630727_128630848	0.834345	PTBP1	NO
GBAP1_IR_chr1_-_155187031_155188270_155187031_155187840_155188179_155188270	0.834133	PTBP1	NO
GEMIN8_ES_chrX_-_14044171_14044340_14039583_14039630_14047896_14048011	0.833511	PTBP1	NO
CKAP2_A3SS_chr13_+_53035031_53035109_53035034_53035109_53030658_53030742	0.833284	PTBP1	NO
COPS7B_ES_chr2_+_232655661_232655883_232653265_232653442_232656443_232656496	0.832491	PTBP1	NO
MUS81_IR_chr11_+_65633282_65633910_65633282_65633365_65633457_65633910	0.832417	PTBP1	NO
SRP14-DT_ES_chr15_+_40356497_40356802_40338162_40338270_40357422_40357906	0.832017	PTBP1	NO
CTSH_IR_chr15_-_79217676_79220123_79217676_79217782_79220055_79220123	0.831877	PTBP1	NO
SLC25A16_ES_chr10_-_70276841_70276942_70276508_70276600_70287003_70287195	0.831859	PTBP1	NO
CYBA_IR_chr16_-_88713163_88713583_88713163_88713246_88713509_88713583	0.831578	PTBP1	NO
ACAD8_A3SS_chr11_+_134131501_134131784_134131632_134131784_134131169_134131266	0.831554	PTBP1	NO
SAMD14_ES_chr17_-_48202455_48202724_48202284_48202335_48206881_48207118	0.83035	PTBP1	NO
PFDN5_IR_chr12_+_53689623_53690251_53689623_53689725_53690214_53690251	0.830071	PTBP1	NO
TTYH3_ES_chr7_+_2699574_2699674_2698574_2698649_2701302_2701476	0.829617	PTBP1	NO
AFMID_ES_chr17_+_76201684_76201819_76200909_76200981_76202027_76202131	0.82939	PTBP1	NO
MAPT_ES_chr17_+_44087676_44087768_44073765_44074030_44091609_44091690	0.829016	PTBP1	NO
CCNYL1_ES_chr2_+_208598671_208598771_208591566_208591600_208602135_208602170	0.828934	PTBP1	NO
RBFOX3_A3SS_chr17_-_77092735_77092915_77092735_77092774_77093374_77093506	0.8285	PTBP1	NO
PIN1_ES_chr19_+_9947499_9947551_9946016_9946078_9949112_9949324	0.828256	PTBP1	NO
CXorf38_A3SS_chrX_-_40498261_40499572_40498261_40498380_40506259_40506393	0.828212	PTBP1	NO
MRPS17_ES_chr7_+_56020872_56021011_56019570_56019623_56022602_56022865	0.82821	PTBP1	NO
SRSF4_ES_chr1_-_29492402_29492576_29485886_29487029_29508158_29508392	0.828142	PTBP1	NO
NUP62_ES_chr19_-_50430951_50431105_50411362_50413141_50432674_50432761	0.828114	PTBP1	NO
EFHC1_ES_chr6_+_52353355_52353473_52344438_52344585_52354938_52355148	0.827924	PTBP1	NO
INO80C_ES_chr18_-_33060417_33060527_33048297_33048706_33077683_33077897	0.827633	PTBP1	NO
FCF1_A3SS_chr14_+_75182524_75182802_75182654_75182802_75181575_75181646	0.827555	PTBP1	NO
RPLP0_IR_chr12_-_120637113_120638913_120637113_120637288_120638886_120638913	0.827257	PTBP1	NO
ZNF317_IR_chr19_+_9267288_9268070_9267288_9267424_9267944_9268070	0.82719	PTBP1	NO
DCAF11_IR_chr14_+_24584591_24584935_24584591_24584601_24584752_24584935	0.827182	PTBP1	NO
RPLP0_ES_chr12_-_120636357_120636542_120635125_120635265_120636657_120636803	0.826801	PTBP1	NO
MPPE1_ES_chr18_-_11897525_11897619_11896982_11897355_11906202_11906308	0.826733	PTBP1	NO
ATXN2_ES_chr12_-_111916874_111916906_111908362_111908546_111923069_111923135	0.826705	PTBP1	NO
COPB1_A5SS_chr11_-_14521253_14521357_14521288_14521357_14520384_14520531	0.82648	PTBP1	NO
RAF1_ES_chr3_-_12647700_12647798_12645635_12645788_12650265_12650422	0.826009	PTBP1	NO
GLYCTK_ES_chr3_+_52324320_52324735_52321836_52321892_52324976_52325127	0.825677	PTBP1	NO
TBL2_ES_chr7_-_72990871_72991031_72988713_72988843_72992750_72992949	0.825555	PTBP1	NO
TP53TG1_A5SS_chr7_-_86974359_86974850_86974550_86974850_86970839_86971000	0.825455	PTBP1	NO
EXO1_ES_chr1_+_242012411_242012518_242012253_242012329_242013711_242013888	0.825026	PTBP1	NO
RNASEH2B_ES_chr13_+_51528041_51528121_51522123_51523641_51544068_51544549	0.824396	PTBP1	NO
SNX19_ES_chr11_-_130750517_130750701_130749519_130749606_130773150_130773279	0.824334	PTBP1	NO
MICAL2_ES_chr11_+_12270731_12270793_12265534_12265659_12277190_12277297	0.824327	PTBP1	NO
MFF_ES_chr2_+_228211942_228212100_228207461_228207535_228220393_228220477	0.82417	PTBP1	NO
PKIG_ES_chr20_+_43227257_43227531_43218438_43218507_43243175_43243348	0.823878	PTBP1	NO
EIF2B4_IR_chr2_-_27592281_27592786_27592281_27592416_27592743_27592786	0.823683	PTBP1	NO
ELN_ES_chr7_+_73471970_73472026_73471002_73471043_73474216_73474377	0.823125	PTBP1	NO
HNRNPC_ES_chr14_-_21731826_21731988_21731470_21731495_21736782_21736827	0.822987	PTBP1	NO
TREM2_ES_chr6_-_41126611_41126844_41126244_41126518_41127530_41127620	0.822386	PTBP1	NO
HNMT_ES_chr2_+_138724667_138724956_138722049_138722198_138727735_138727787	0.822295	PTBP1	NO
PLPP1_ES_chr5_-_54786788_54786942_54763697_54763977_54830400_54830779	0.822284	PTBP1	NO
MSI2_ES_chr17_+_55337338_55337415_55335631_55335715_55339512_55339553	0.822274	PTBP1	NO
IKBKB_A3SS_chr8_+_42178193_42178362_42178253_42178362_42177103_42177164	0.821997	PTBP1	NO
HDAC6_IR_chrX_+_48673082_48673300_48673082_48673147_48673241_48673300	0.821577	PTBP1	NO
ZBTB8OS_A3SS_chr1_-_33099552_33099711_33099552_33099673_33100369_33100393	0.821555	PTBP1	NO
ZMYND8_A3SS_chr20_-_45927473_45927691_45927473_45927616_45938800_45938948	0.821502	PTBP1	NO
MPI_A3SS_chr15_+_75182779_75182995_75182868_75182995_75182383_75182430	0.820936	PTBP1	NO
CC2D1A_A3SS_chr19_+_14038937_14039001_14038940_14039001_14038706_14038843	0.81989	PTBP1	NO
MIR762HG_ES_chr16_+_30900035_30900279_30887100_30887439_30905869_30906457	0.819422	PTBP1	NO
PHF11_ES_chr13_+_50071192_50071353_50070120_50070231_50080771_50080892	0.818555	PTBP1	NO
AARS1_A5SS_chr16_-_70287569_70287703_70287617_70287703_70287171_70287284	0.818313	PTBP1	NO
CMC2_ES_chr16_-_81031890_81031959_81030919_81031034_81040339_81040480	0.818217	PTBP1	NO
THBS3-AS1_ES_chr1_+_155171510_155171676_155170593_155170617_155172914_155173062	0.817986	PTBP1	NO
TBCA_ES_chr5_-_76989091_76989177_76986991_76987323_77004067_77004172	0.817599	PTBP1	NO
PHYHIP_ES_chr8_-_22086301_22086422_22085706_22085899_22089309_22089614	0.817467	PTBP1	NO
MOB1A_ES_chr2_-_74405242_74405408_74399803_74399879_74405788_74406025	0.817287	PTBP1	NO
KANSL2_A5SS_chr12_-_49054149_49054402_49054251_49054402_49048724_49048843	0.81657	PTBP1	NO
NEU1_IR_chr6_-_31828216_31829968_31828216_31829227_31829776_31829968	0.816493	PTBP1	NO
SPECC1L_ES_chr22_+_24672668_24672771_24666799_24666951_24698163_24698352	0.815075	PTBP1	NO
WNK1_A3SS_chr12_+_987378_987527_987381_987527_980431_980514	0.814977	PTBP1	NO
CNIH4_ES_chr1_+_224548197_224548265_224544560_224544695_224551811_224552157	0.81484	PTBP1	NO
CLN5_ES_chr13_+_77572178_77572220_77570037_77570262_77574593_77576612	0.814778	PTBP1	NO
PKIA_ES_chr8_+_79485046_79485174_79428575_79428703_79510593_79510770	0.814677	PTBP1	NO
CA11_ES_chr19_-_49141497_49141550_49141279_49141401_49142145_49142310	0.81461	PTBP1	NO
ZBTB8OS_ES_chr1_-_33099246_33099328_33093109_33093145_33100369_33100393	0.814099	PTBP1	NO
MAZ_ES_chr16_+_29820861_29821085_29819891_29820062_29821398_29822485	0.813454	PTBP1	NO
PRPS1_IR_chrX_+_106893170_106894256_106893170_106893752_106893808_106894256	0.812951	PTBP1	NO
FAAP20_ES_chr1_-_2117443_2117688_2115917_2116952_2125078_2125349	0.812932	PTBP1	NO
GARS1-DT_ES_chr7_-_30590934_30591095_30587975_30590397_30601082_30601744	0.812874	PTBP1	NO
CLDND1_ES_chr3_-_98240497_98240562_98239977_98240286_98241693_98241766	0.812796	PTBP1	NO
MORF4L1_ES_chr15_+_79179611_79179691_79178483_79178569_79183331_79183356	0.812464	PTBP1	NO
TRAPPC2L_ES_chr16_+_88925981_88926158_88925050_88925197_88926301_88926380	0.811966	PTBP1	NO
FMR1_A3SS_chrX_+_147026425_147026571_147026464_147026571_147024651_147024846	0.811681	PTBP1	NO
PEX11A_ES_chr15_-_90229662_90229777_90224766_90227179_90233808_90233893	0.811645	PTBP1	NO
SRSF9_ES_chr12_-_120902536_120902625_120901753_120901925_120903430_120903590	0.811524	PTBP1	NO
TPCN1_ES_chr12_+_113663049_113663141_113659265_113659431_113664533_113664769	0.811406	PTBP1	NO
SSR2_ES_chr1_-_155982186_155982356_155981601_155981678_155984752_155984860	0.811148	PTBP1	NO
RWDD3_ES_chr1_+_95710121_95710207_95699781_95699871_95712312_95712779	0.811116	PTBP1	NO
RIDA_ES_chr8_-_99120874_99120996_99118500_99118554_99129260_99129338	0.810811	PTBP1	NO
PCBP1-AS1_ES_chr2_-_70286775_70286812_70275839_70278437_70312679_70312706	0.810674	PTBP1	NO
NDUFS8_ES_chr11_+_67800578_67800750_67798148_67798200_67803720_67803815	0.810599	PTBP1	NO
CERS4_ES_chr19_+_8306225_8306341_8275590_8275746_8315928_8316133	0.810591	PTBP1	NO
LINC00320_ES_chr21_-_22150961_22151080_22147360_22150865_22153667_22153792	0.810151	PTBP1	NO
UFD1_A5SS_chr22_-_19462993_19463125_19463019_19463125_19462591_19462623	0.809695	PTBP1	NO
FBXW2_A3SS_chr9_-_123550047_123550556_123550047_123550464_123555427_123555535	0.809436	PTBP1	NO
HSPE1_IR_chr2_+_198367763_198368105_198367763_198367852_198367933_198368105	0.809226	PTBP1	NO
PAQR6_ES_chr1_-_156217301_156217423_156216481_156216547_156217748_156217847	0.8085	PTBP1	NO
GNPTAB_ES_chr12_-_102150198_102150344_102147150_102147317_102150990_102151088	0.808263	PTBP1	NO
DCTN1_IR_chr2_-_74593371_74593747_74593371_74593502_74593586_74593747	0.808123	PTBP1	NO
CENPX_A5SS_chr17_-_79977169_79977257_79977184_79977257_79976579_79977095	0.807803	PTBP1	NO
UXT_ES_chrX_-_47516971_47517038_47516582_47516689_47517181_47517262	0.807571	PTBP1	NO
TIMM8A_ES_chrX_-_100603049_100603389_100600649_100601648_100603521_100603673	0.807266	PTBP1	NO
RBM26_ES_chr13_-_79927288_79927359_79918804_79918929_79928574_79928696	0.807208	PTBP1	NO
PLEKHB2_A3SS_chr2_+_131897740_131897848_131897743_131897848_131890475_131890564	0.805415	PTBP1	NO
HMGXB4_ES_chr22_+_35658316_35658414_35653480_35653550_35659071_35659219	0.804758	PTBP1	NO
MAPK4_ES_chr18_+_48252332_48252545_48248308_48248469_48255528_48256471	0.804501	PTBP1	NO
PLP1_A5SS_chrX_+_103041394_103041655_103041394_103041550_103042727_103042895	0.804309	PTBP1	NO
GPSM2_ES_chr1_+_109428129_109428200_109419603_109419850_109439486_109439707	0.803987	PTBP1	NO
SLC38A2_ES_chr12_-_46764295_46764410_46761050_46761123_46764559_46764640	0.803809	PTBP1	NO
IP6K2_ES_chr3_-_48732135_48732257_48731608_48731673_48732523_48732851	0.802911	PTBP1	NO
CIITA_A3SS_chr16_+_10992779_10992859_10992782_10992859_10992527_10992589	0.802352	PTBP1	NO
TIMMDC1_ES_chr3_+_119222379_119222467_119217422_119217774_119236052_119236162	0.801991	PTBP1	NO
SAR1B_ES_chr5_-_133967767_133967889_133959652_133959727_133968418_133968515	0.801827	PTBP1	NO
RPGR_ES_chrX_-_38147114_38147294_38135840_38136025_38150212_38150277	0.801356	PTBP1	NO
MPPE1_ES_chr18_-_11897525_11897619_11896982_11897355_11908200_11908307	0.801269	PTBP1	NO
MFN2_ES_chr1_+_12042031_12042171_12040272_12040541_12049222_12049400	0.801155	PTBP1	NO
IFI27L1_ES_chr14_+_94561096_94561245_94547742_94547795_94563202_94563311	0.800924	PTBP1	NO
TTC3_ES_chr21_+_38529463_38529516_38528957_38529208_38532001_38532047	0.800845	PTBP1	NO
G6PC3_A3SS_chr17_+_42152337_42152819_42152678_42152819_42152048_42152138	0.800777	PTBP1	NO
ZNF3_ES_chr7_-_99677159_99677279_99674641_99675056_99679258_99679326	0.800763	PTBP1	NO
RPS15A_ES_chr16_-_18797562_18797658_18794290_18796145_18799385_18799464	0.799786	PTBP1	NO
NEK9_A3SS_chr14_-_75574046_75574458_75574046_75574190_75576388_75576580	0.799637	PTBP1	NO
GBP3_ES_chr1_-_89485809_89485894_89480970_89481097_89486215_89486426	0.799289	PTBP1	NO
AP1B1_A3SS_chr22_-_29730254_29730399_29730254_29730339_29734979_29735122	0.799212	PTBP1	NO
TBC1D7_A3SS_chr6_-_13327019_13327195_13327019_13327138_13328688_13328763	0.799141	PTBP1	NO
GLB1_ES_chr3_-_33118586_33118729_33114036_33114205_33138503_33138694	0.798756	PTBP1	NO
SPATS2L_ES_chr2_+_201248590_201248740_201194154_201194203_201253946_201254006	0.798663	PTBP1	NO
COQ8B_IR_chr19_-_41211001_41211352_41211001_41211086_41211230_41211352	0.798641	PTBP1	NO
PIGX_ES_chr3_+_196455573_196455626_196454794_196455007_196457863_196457963	0.798225	PTBP1	NO
WBP2_A5SS_chr17_-_73851261_73851416_73851320_73851416_73847649_73847757	0.797701	PTBP1	NO
AP2S1_ES_chr19_-_47342722_47342877_47341997_47342056_47349250_47349399	0.797332	PTBP1	NO
VLDLR_ES_chr9_+_2651415_2651498_2650370_2650516_2651874_2651954	0.7973	PTBP1	NO
ITPRID2_ES_chr2_+_182783050_182783197_182781449_182781732_182783325_182783402	0.796978	PTBP1	NO
MAGI2-AS3_ES_chr7_+_79099910_79099995_79088163_79088315_79100099_79100307	0.796937	PTBP1	NO
RPS25_ES_chr11_-_118888072_118888143_118886551_118886649_118888992_118889388	0.796817	PTBP1	NO
IMP4_IR_chr2_+_131103352_131103685_131103352_131103506_131103591_131103685	0.796596	PTBP1	NO
FHL1_ES_chrX_+_135291499_135291601_135290614_135290800_135292030_135293457	0.79601	PTBP1	NO
CCL4L2_A3SS_chr17_+_34539766_34540280_34539884_34540280_34539178_34539292	0.795915	PTBP1	NO
TVP23A_ES_chr16_-_10902394_10902463_10868871_10868953_10911960_10912039	0.795391	PTBP1	NO
DALRD3_IR_chr3_-_49053406_49053773_49053406_49053519_49053591_49053773	0.793864	PTBP1	NO
RNF214_IR_chr11_+_117109317_117110576_117109317_117109827_117110517_117110576	0.793841	PTBP1	NO
VIPAS39_ES_chr14_-_77923438_77923756_77920353_77920445_77923838_77923915	0.793136	PTBP1	NO
DRC3_ES_chr17_+_17876979_17877067_17876203_17876288_17877166_17877276	0.792944	PTBP1	NO
CALM2_ES_chr2_-_47399553_47399598_47397873_47397903_47403580_47403655	0.792701	PTBP1	NO
C16orf87_ES_chr16_-_46843515_46843697_46830515_46836982_46858298_46858394	0.792592	PTBP1	NO
GAS5_IR_chr1_-_173833039_173833644_173833039_173833442_173833622_173833644	0.791492	PTBP1	NO
BRAT1_ES_chr7_-_2584543_2584690_2581754_2583596_2586958_2587112	0.791227	PTBP1	NO
MAP3K4_ES_chr6_+_161529983_161530073_161529775_161529891_161530787_161530946	0.79109	PTBP1	NO
PRPF40B_IR_chr12_+_50036018_50036458_50036018_50036155_50036363_50036458	0.790967	PTBP1	NO
ANK2_ES_chr4_+_114293689_114293781_114290670_114290961_114294246_114294329	0.790868	PTBP1	NO
TIA1_A3SS_chr2_-_70441481_70441626_70441481_70441623_70442503_70442626	0.790613	PTBP1	NO
CAMK2D_A3SS_chr4_-_114421619_114421667_114421619_114421664_114430794_114430828	0.790473	PTBP1	NO
SOX9-AS1_ES_chr17_-_70110347_70110541_70081131_70081186_70115555_70115664	0.7904	PTBP1	NO
ING3_ES_chr7_+_120604796_120604892_120595613_120595678_120606680_120606751	0.790232	PTBP1	NO
LTBP4_ES_chr19_+_41122795_41122926_41120098_41120352_41125252_41125287	0.789346	PTBP1	NO
ANKHD1_ES_chr5_+_139851824_139851880_139844252_139844361_139862165_139862252	0.789153	PTBP1	NO
NUB1_A5SS_chr7_+_151071183_151071329_151071183_151071287_151072934_151073029	0.788997	PTBP1	NO
ULK3_ES_chr15_-_75134876_75135015_75134621_75134761_75135345_75135465	0.78895	PTBP1	NO
HMGN1_ES_chr21_-_40717756_40717884_40717072_40717200_40719305_40719404	0.788634	PTBP1	NO
NFATC4_IR_chr14_+_24845500_24847207_24845500_24846084_24846844_24847207	0.788355	PTBP1	NO
FGF1_ES_chr5_-_141980267_141980370_141971743_141975049_141993524_141993726	0.788345	PTBP1	NO
SIPA1L2_ES_chr1_-_232539871_232539924_232539194_232539317_232551240_232551371	0.787638	PTBP1	NO
RHNO1_ES_chr12_+_2994449_2994658_2986365_2986448_2997077_2998437	0.785884	PTBP1	NO
ITGA7_A3SS_chr12_-_56090683_56090852_56090683_56090834_56091000_56091061	0.784823	PTBP1	NO
SLC2A8_ES_chr9_+_130167699_130167844_130167097_130167270_130169391_130169570	0.784302	PTBP1	NO
PLK3_IR_chr1_+_45268627_45269063_45268627_45268825_45268940_45269063	0.784118	PTBP1	NO
CMTM5_ES_chr14_+_23848240_23848332_23846256_23847710_23848508_23848592	0.783858	PTBP1	NO
SLX9_A5SS_chr21_+_46363599_46363752_46363599_46363707_46380015_46380083	0.78359	PTBP1	NO
GAPDH_A5SS_chr12_+_6645850_6645983_6645850_6645956_6646086_6646176	0.783408	PTBP1	NO
NR1H2_A3SS_chr19_+_50882349_50882438_50882391_50882438_50881779_50882053	0.783038	PTBP1	NO
CHN1_ES_chr2_-_175711608_175711685_175689162_175689246_175742568_175742856	0.782854	PTBP1	NO
DPP7_ES_chr9_-_140006393_140006481_140006142_140006206_140006564_140006682	0.782755	PTBP1	NO
POLG_ES_chr15_-_89861170_89861206_89860607_89860767_89861772_89861980	0.782039	PTBP1	NO
TAMM41_ES_chr3_-_11849809_11850057_11849307_11849369_11850991_11851533	0.781288	PTBP1	NO
TSPAN17_A5SS_chr5_+_176083896_176083957_176083896_176083925_176084519_176086054	0.781288	PTBP1	NO
CDC27_A3SS_chr17_-_45219219_45219391_45219219_45219388_45219595_45219802	0.781066	PTBP1	NO
BABAM1_ES_chr19_+_17388193_17388288_17387623_17387718_17389654_17390151	0.780772	PTBP1	NO
MPV17L_ES_chr16_+_15493288_15493405_15489941_15490064_15494644_15494714	0.78017	PTBP1	NO
DMTF1_ES_chr7_+_86792555_86792648_86781742_86781871_86792811_86792855	0.780092	PTBP1	NO
APLP2_ES_chr11_+_130007151_130007186_130005458_130005610_130010293_130010378	0.779847	PTBP1	NO
CYBC1_ES_chr17_-_80407307_80407832_80407050_80407168_80408576_80408613	0.778934	PTBP1	NO
PPP2R3B_ES_chrX_-_322990_323067_322140_322325_334267_334779	0.778726	PTBP1	NO
CALM2_A5SS_chr2_-_47403375_47403650_47403580_47403650_47397873_47397903	0.778069	PTBP1	NO
PCED1A_A3SS_chr20_-_2819490_2819728_2819490_2819575_2819838_2819917	0.777627	PTBP1	NO
[truncated: 749 more rows]

## Sheet: Table S5
Table S5. MRAS results on comparing Six2 negative (n=288) and positive (n=288) kidney cells in mice, including MRAS scores, and the targets of Esrp2, related with Figure 5a, and d.
[truncated: 55 more rows]

[truncated: 2 more sheets: Table S6, Table S7]
